# Supplementary material for: Integration of single-cell and bulk RNA-seq to establish a predictive signature based on the differentiation trajectory of M2 macrophages in lung adenocarcinoma
Source: Front Genet. 2022 Sep 12;13:1010440. doi: 10.3389/fgene.2022.1010440 (PMC9510778; doi:10.3389/fgene.2022.1010440)
Supplement: Supplementary file 4 [file Table1.XLSX]

## Sheet: TCGA
A0_Samples	A17_Age	A18_Sex	A1_OS	A22_histological_type	A23_Tumor_tissue_site	A2_Event	A3_T	A4_N	A5_M	A6_Stage	A8_New_Event	A8_New_Event_Time	A8_New_Event_Tissue	A8_New_Event_Type	A9_Cancer_Status	additional_studies	additional_studies.additional_study.disease_code	additional_studies.additional_study.project_code	age_at_initial_pathologic_diagnosis	anatomic_neoplasm_subdivision	anatomic_neoplasm_subdivision_other	bcr_patient_barcode	bcr_patient_uuid	day_of_form_completion	days_to_birth	days_to_death	days_to_initial_pathologic_diagnosis	days_to_last_followup	days_to_last_known_alive	diagnosis	dlco_predictive_percent	drugs.drug.bcr_drug_barcode	drugs.drug.bcr_drug_uuid	drugs.drug.clinical_trail_drug_classification	drugs.drug.day_of_form_completion	drugs.drug.days_to_drug_therapy_end	drugs.drug.days_to_drug_therapy_start	drugs.drug.drug_name	drugs.drug.measure_of_response	drugs.drug.month_of_form_completion	drugs.drug.number_cycles	drugs.drug.prescribed_dose	drugs.drug.prescribed_dose_units	drugs.drug.regimen_indication	drugs.drug.regimen_indication_notes	drugs.drug.regimen_number	drugs.drug.route_of_administrations.route_of_administration	drugs.drug.therapy_ongoing	drugs.drug.therapy_types.therapy_type
TCGA-69-7761	84	MALE	186	Lung Acinar Adenocarcinoma	Lung	Alive	T2a	N0	MX	Stage IB	0	186			TUMOR FREE				84	L-Lower	Not Applicable	TCGA-69-7761	77828a90-8e2a-4664-b674-d837e6e34fe4	13	-31041	Not Applicable	0	186	Not Available	Lung Adenocarcinoma	80	TCGA-69-7761-D29256;TCGA-69-7761-D29253	15c9dc00-5f02-401f-96c4-e5098a9d7f91;827ec9b8-ee79-4f14-8cb1-001249e90c74	Not Available;Not Available	13;13	147;147	84;84	Alimta;Carboplatin	Not Available;Not Available	3;3	4;4	1000/100;625/500	mg/mL;mg/mL	ADJUVANT;ADJUVANT	Not Applicable;Not Applicable	1;1	IV;IV	NO;NO	Chemotherapy;Chemotherapy
TCGA-69-7979	71	FEMALE	408	Lung Acinar Adenocarcinoma	Lung	Alive	T2a	N0	MX	Stage IB	0	408			Not Available				71	R-Upper	Not Applicable	TCGA-69-7979	a5bd7d50-9c14-49e6-89cf-6bf440c42309	9	-26180	Not Applicable	0	89	Not Available	Lung Adenocarcinoma	Not Available
TCGA-97-8179	72	MALE	435	Lung Acinar Adenocarcinoma	Lung	Alive	T1a	N0	M0	Stage IA	0	435			TUMOR FREE				72	R-Upper	Not Applicable	TCGA-97-8179	11c2e619-8aeb-4f86-b03b-78f9a8099263	13	-26305	Not Applicable	0	15	Not Available	Lung Adenocarcinoma	73
TCGA-97-8176	63	MALE	468	Lung Acinar Adenocarcinoma	Lung	Dead	T3	N1	M0	Stage IIIA	1	39		Distant Metastasis	TUMOR FREE				63	R-Lower	Not Applicable	TCGA-97-8176	12c27db5-db2f-48dc-a2ca-9557b951f43e	5	-23170	Not Applicable	0	252	Not Available	Lung Adenocarcinoma	61	TCGA-97-8176-D35660;TCGA-97-8176-D35661;TCGA-97-8176-D35662;TCGA-97-8176-D49551;TCGA-97-8176-D49550	3CDB750D-9A1C-4C74-B647-D988440014AE;C2AF0586-F52E-443A-9120-934B54628579;49597D40-3617-493C-8061-8DCCB9871B6B;51434296-C639-41F5-82B1-E61B82E05160;6B643397-9B35-4517-A6EC-013C81A73723	Not Available;Not Available;Not Available;Not Available;Not Available	5;5;5;3;3	161;417;417;417;417	77;77;77;77;77	CARBOplatin;ALIMTA;B12;Neulasta;Xgeva	Partial Response;Partial Response;Partial Response;Unknown;Unknown	10;10;10;10;10	Not Available;Not Available;Not Available;Not Available;Not Available	Not Available;Not Available;Not Available;Not Available;Not Available	Not Available;Not Available;Not Available;Not Available;Not Available	Not Available;Not Available;Not Available;Not Available;Not Available	Not Applicable;Not Applicable;Not Applicable;Not Applicable;Not Applicable	Not Available;Not Available;Not Available;Not Available;Not Available	Not Available;Not Available;Not Available;Not Available;Not Available	NO;NO;NO;NO;NO	Chemotherapy;Chemotherapy;Ancillary;Ancillary;Ancillary
TCGA-97-7941	72	FEMALE	484	Lung Acinar Adenocarcinoma	Lung	Alive	T1b	N0	MX	Stage IA	0	484			TUMOR FREE				72	L-Upper	Not Applicable	TCGA-97-7941	b266cbf5-80de-4473-b16f-08c502d365ca	13	-26298	Not Applicable	0	22	Not Available	Lung Adenocarcinoma	57
TCGA-93-A4JQ	49	MALE	526	Lung Acinar Adenocarcinoma	Lung	Alive	T1b	N0	MX	Stage IA	0	526			TUMOR FREE				49	R-Upper	Not Applicable	TCGA-93-A4JQ	7093024B-CF56-4783-B973-B72573ED7F2B	27	-17951	Not Applicable	0	100	Not Available	Lung Adenocarcinoma	83
TCGA-97-8172	75	FEMALE	545	Lung Acinar Adenocarcinoma	Lung	Alive	T2a	N0	M0	Stage IB	0	545			TUMOR FREE				75	R-Upper	Not Applicable	TCGA-97-8172	cbf1f718-6bb7-4daf-b9d6-fb294281decb	13	-27416	Not Applicable	0	182	Not Available	Lung Adenocarcinoma	64.98
TCGA-95-A4VP	66	FEMALE	605	Lung Acinar Adenocarcinoma	Lung	Alive	T2b	N2	M0	Stage IIIA	1	216		Distant Metastasis	TUMOR FREE				66	L-Lower	Not Applicable	TCGA-95-A4VP	9E22A3AF-7F28-4757-8684-ED64A2A27AD1	22	-24130	Not Applicable	0	168	Not Available	Lung Adenocarcinoma	Not Available	TCGA-95-A4VP-D40540;TCGA-95-A4VP-D40543	EEC4E284-83E6-48D8-9E22-87A68963B598;B3A1D470-D0D9-4ABF-A3AF-1447CD0096B4	Not Available;Not Available	22;22	126;126	63;63	Carboplatin;Taxol	Stable Disease;Stable Disease	2;2	Not Available;Not Available	Not Available;Not Available	Not Available;Not Available	Not Available;Not Available	Not Applicable;Not Applicable	Not Available;Not Available	Not Available;Not Available	NO;NO	Chemotherapy;Chemotherapy
TCGA-93-A4JN	71	MALE	718	Lung Acinar Adenocarcinoma	Lung	Alive	T2a	N0	M1a	Stage IV	1				WITH TUMOR				71	L-Upper	Not Applicable	TCGA-93-A4JN	9DDA72EC-1698-44E2-B35C-11E9A2704380	27	-26273	Not Applicable	0	382	Not Available	Lung Adenocarcinoma	Not Available	TCGA-93-A4JN-D64292;TCGA-93-A4JN-D64293	45BA034F-50ED-4FD8-ADE2-AE234CC3F945;7A4ADFCB-3BF9-433A-8A71-9BF156B3E93A	Not Available;Not Available	28;28	399;697	340;410	Belinostat;Carboplatin	Unknown;Stable Disease	8;8	Not Available;Not Available	Not Available;Not Available	Not Available;Not Available	Not Available;Not Available	Not Applicable;Not Applicable	Not Available;Not Available	Not Available;Not Available	NO;NO	Chemotherapy;Chemotherapy
TCGA-95-8039	72	MALE	830	Lung Acinar Adenocarcinoma	Lung	Alive	T1	N0	MX	Stage IA	1	228		Locoregional Recurrence	TUMOR FREE				72	R-Upper	Not Applicable	TCGA-95-8039	87f1b3df-4bc7-4336-b658-f30ac1c5c796	20	-26317	Not Applicable	0	27	Not Available	Lung Adenocarcinoma	98
TCGA-64-5779	61	MALE	864	Lung Acinar Adenocarcinoma	Lung	Alive	T2	N2	M0	Stage IIIA	1	795		Distant Metastasis	TUMOR FREE				61	L-Lower	Not Applicable	TCGA-64-5779	1c58d9b8-17a2-4fc6-9898-fe6f47bd2c2a	2	-22305	Not Applicable	0	507	Not Available	Lung Adenocarcinoma	100	TCGA-64-5779-D11375;TCGA-64-5779-D11376;TCGA-64-5779-D31475;TCGA-64-5779-D31476	c0d60743-bdf0-436e-9702-4e8ce35c248d;621a2148-00ec-4c00-a0bc-980442ab9522;d2824bc2-e94d-4926-9b6b-0600e519bb80;b55016e7-e7a7-430d-93e0-377e6fb2fb50	Not Available;Not Available;Not Available;Not Available	2;2;3;3	157;157;157;157	94;94;94;94	Cisplatin;Pemetrexed;Cisplatin;Pemetrexed	Not Available;Not Available;Complete Response;Complete Response	5;5;5;5	04;04;Not Available;Not Available	75;500;Not Available;Not Available	mg/m2;mg/m2;Not Available;Not Available	ADJUVANT;ADJUVANT;Not Available;Not Available	Not Applicable;Not Applicable;Not Applicable;Not Applicable	01;01;Not Available;Not Available	IV;IV;Not Available;Not Available	NO;NO;NO;NO	Chemotherapy;Chemotherapy;Chemotherapy;Chemotherapy
TCGA-55-8207	73	MALE	977	Lung Acinar Adenocarcinoma	Lung	Alive	T2a	N0	MX	Stage IB	0	977			TUMOR FREE				73	L-Lower	Not Applicable	TCGA-55-8207	b256e065-c681-4f82-8b68-a8ef7c413791	8	-26897	Not Applicable	0	66	Not Available	Lung Adenocarcinoma	48
TCGA-53-A4EZ	63	MALE	1071	Lung Acinar Adenocarcinoma	Lung	Alive	T2a	N1	MX	Stage IIA	0	1071			TUMOR FREE				63	L-Upper	Not Applicable	TCGA-53-A4EZ	7CA711EC-9AC0-4FA7-8A60-32AE84B8789A	7	-23201	Not Applicable	0	280	Not Available	Lung Adenocarcinoma	86	TCGA-53-A4EZ-D40957;TCGA-53-A4EZ-D40958	EAB7D354-078B-4978-AD4F-A6B8C3C68D35;58DBAB3C-5977-4D7B-8AF2-07D3D6AC5F27	Not Available;Not Available	7;7	226;226	132;132	Cisplatin;Navelbine	Complete Response;Complete Response	3;3	Not Available;Not Available	Not Available;Not Available	Not Available;Not Available	Not Available;Not Available	Not Applicable;Not Applicable	Not Available;Not Available	Not Available;Not Available	NO;NO	Chemotherapy;Chemotherapy
TCGA-86-8054	61	MALE	1148	Lung Acinar Adenocarcinoma	Lung	Alive	T2b	N1	M0	Stage IIB	0	1148			TUMOR FREE				61	R-Upper	Not Applicable	TCGA-86-8054	0fe909ea-d52c-4b71-816f-57f62d4a5744	2	-22584	Not Applicable	0	19	Not Available	Lung Adenocarcinoma	Not Available	TCGA-86-8054-D41093;TCGA-86-8054-D41094	AB80A551-9E5E-4095-8852-00599B1C8859;7BBDF359-8AE5-4BBC-9539-38B87210A586	Not Available;Not Available	12;12	136;136	65;65	Paclitaxel;Cisplatin	Complete Response;Complete Response	3;3	Not Available;Not Available	Not Available;Not Available	Not Available;Not Available	Not Available;Not Available	Not Applicable;Not Applicable	Not Available;Not Available	Not Available;Not Available	NO;NO	Chemotherapy;Chemotherapy
TCGA-62-A470	84	MALE	1194	Lung Acinar Adenocarcinoma	Lung	Dead	T2	N0	M0	Stage IB	1	539		Locoregional Recurrence	WITH TUMOR				84	R-Upper	Not Applicable	TCGA-62-A470	E60A8F8A-0FE6-40E5-9F30-BCFF48AC73F4	30	-30689	1194	0	Not Available	Not Available	Lung Adenocarcinoma	Not Available
TCGA-97-7546	76	FEMALE	1285	Lung Acinar Adenocarcinoma	Lung	Alive	T1	N0	MX	Stage IA	1	1255		New Primary Tumor	TUMOR FREE				76	L-Upper	Not Applicable	TCGA-97-7546	1d90c9f3-5025-4867-a2f0-e455b6a254fa	17	-27913	Not Applicable	0	964	Not Available	Lung Adenocarcinoma	60	TCGA-97-7546-D32027	BFAB42A6-E8C6-4F2C-AAE1-8C7D88AB5CFD	Not Available	15	Not Available	1255	Tarceva	Not Available	5	Not Available	Not Available	Not Available	Not Available	Not Applicable	Not Available	Not Available	YES	Chemotherapy
TCGA-50-5944	69	FEMALE	1750	Lung Acinar Adenocarcinoma	Lung	Alive	T1	N0	M0	Stage IA	0	1750			TUMOR FREE				69	R-Upper	Not Applicable	TCGA-50-5944	1c339545-c08a-4a77-b8e9-a7e49e53853f	2	-25440	Not Applicable	0	373	Not Available	Lung Adenocarcinoma	Not Available
TCGA-49-AAR2	64	MALE	2224	Lung Acinar Adenocarcinoma	Lung	Alive	T2	N0	MX	Stage IB	0	2224			TUMOR FREE				64	R-Lower	Not Applicable	TCGA-49-AAR2	F809E7D9-A75E-41C9-AC2C-5BEC6FFCB4A2	18	-23479	Not Applicable	0	1945	Not Available	Lung Adenocarcinoma	105.8	TCGA-49-AAR2-D72096	5FF030BD-A154-4ACD-B9B3-057B31650269	Not Available	10	123	85	TAXOL	Complete Response	4	Not Available	Not Available	Not Available	Not Available	Not Applicable	Not Available	Not Available	NO	Chemotherapy
TCGA-05-4410	62	MALE	0	Lung Adenocarcinoma Mixed Subtype	Lung	Alive	T2	N0	M0	Stage IB	0	0			Not Available				62	L-Upper	Not Applicable	TCGA-05-4410	d28e465c-e553-4c53-8bb7-3d8199b9a8a5	22	-22888	Not Applicable	0	0	Not Available	Lung Adenocarcinoma	Not Available
TCGA-05-4395	76	MALE	0	Lung Adenocarcinoma Mixed Subtype	Lung	Dead	T4	N2	M0	Stage IIIB	0	0			TUMOR FREE				76	L-Upper	Not Applicable	TCGA-05-4395	762dea8a-5b41-4058-979a-b7876ed13d7e	22	-27971	0	0	Not Available	Not Available	Lung Adenocarcinoma	Not Available
TCGA-93-A4JO	70	MALE	33	Lung Adenocarcinoma Mixed Subtype	Lung	Dead	T1a	N0	MX	Stage IA	0	33			TUMOR FREE				70	R-Lower	Not Applicable	TCGA-93-A4JO	3DAEBE75-C6DF-478E-8A4C-11186FD5EAD9	27	-25898	33	0	Not Available	Not Available	Lung Adenocarcinoma	81
TCGA-05-5715	69	FEMALE	62	Lung Adenocarcinoma Mixed Subtype	Lung	Alive	T2a	N0	M0	Stage IB	0	62			TUMOR FREE				69	L-Upper	Not Applicable	TCGA-05-5715	e0a19099-5d25-40df-ad73-6260df3a1b32	22	-25383	Not Applicable	0	62	Not Available	Lung Adenocarcinoma	Not Available
TCGA-05-4415	57	MALE	91	Lung Adenocarcinoma Mixed Subtype	Lung	Dead	T4	N2	M0	Stage IIIB	1	60			WITH TUMOR				57	L-Lower	Not Applicable	TCGA-05-4415	d15b7b29-c5c5-41d8-b83b-7cc12fe92820	22	-20880	91	0	Not Available	Not Available	Lung Adenocarcinoma	Not Available
TCGA-55-6975	61	MALE	118	Lung Adenocarcinoma Mixed Subtype	Lung	Dead	T2	N1	M0	Stage IIB	1				WITH TUMOR				61	L-Lower	Not Applicable	TCGA-55-6975	a046888c-f153-4f35-a1b6-23dd1691a91a	27	Not Available	118	0	Not Available	Not Available	Lung Adenocarcinoma	Not Available
TCGA-38-A44F	80	MALE	133	Lung Adenocarcinoma Mixed Subtype	Lung	Alive	T2a	N0	M0	Stage IB	0	133			TUMOR FREE				80	R-Upper	Not Applicable	TCGA-38-A44F	258A3A41-211B-4C66-BD3B-EF03014A6967	31	-29534	Not Applicable	0	133	Not Available	Lung Adenocarcinoma	35
TCGA-69-7978	59	MALE	134	Lung Adenocarcinoma Mixed Subtype	Lung	Alive	T2b	N1	MX	Stage IIB	0	134			WITH TUMOR				59	R-Upper	Not Applicable	TCGA-69-7978	f462cfef-f60a-4d3e-b92d-b8d8f50b6bb3	9	-21785	Not Applicable	0	70	Not Available	Lung Adenocarcinoma	Not Available
TCGA-86-8056	63	FEMALE	139	Lung Adenocarcinoma Mixed Subtype	Lung	Alive	T4	N0	M0	Stage IIIA	0	139			TUMOR FREE				63	Other (please specify)	Right upper, lower	TCGA-86-8056	472337c2-a2fc-403a-8c17-69511193128b	9	-23369	Not Applicable	0	0	Not Available	Lung Adenocarcinoma	Not Available
TCGA-62-8394	65	FEMALE	139	Lung Adenocarcinoma Mixed Subtype	Lung	Dead	T4	N2	M0	Stage IIIB	0	139			TUMOR FREE				65	L-Lower	Not Applicable	TCGA-62-8394	742e0e32-25b5-4d41-8bf5-364b571cfd93	5	-23758	139	0	Not Available	Not Available	Lung Adenocarcinoma	Not Available	TCGA-62-8394-D33506;TCGA-62-8394-D40459	66473842-A8EB-488E-BDE4-81A6B15B53B9;16DB8141-F66A-4A03-ABB6-CF51C96CC392	Not Available;Not Available	5;21	124;124	54;54	Carboplatin;Gemcitabine	Unknown;Unknown	7;2	Not Available;Not Available	Not Available;Not Available	Not Available;Not Available	Not Available;Not Available	Not Applicable;Not Applicable	Not Available;Not Available	Not Available;Not Available	NO;NO	Chemotherapy;Chemotherapy
TCGA-05-5423	65	MALE	151	Lung Adenocarcinoma Mixed Subtype	Lung	Alive	T2	N1	M0	Stage IIB	0	151			TUMOR FREE				65	L-Upper	Not Applicable	TCGA-05-5423	33e3f736-7990-4f7a-ac35-863247566541	22	-23863	Not Applicable	0	151	Not Available	Lung Adenocarcinoma	Not Available
TCGA-69-7765	56	MALE	165	Lung Adenocarcinoma Mixed Subtype	Lung	Alive	T4	N0	MX		0	165			Not Available				56	R-Upper	Not Applicable	TCGA-69-7765	bcf2e591-9dae-440f-bd03-5f27c57db741	27	-20625	Not Applicable	0	129	Not Available	Lung Adenocarcinoma	45	TCGA-69-7765-D21012;TCGA-69-7765-D29489	dd4077d4-121a-4548-b9cb-131aee81484b;5e1b818b-56f7-4340-91eb-d490e7bc91a2	Not Available;Not Available	27;20	Not Available;Not Available	93;93	Carboplatin;Pemetrexed	Not Available;Not Available	1;3	4;4	6;500	AUC;mg/m2	ADJUVANT;ADJUVANT	Not Applicable;Not Applicable	1;1	IV;IV	YES;YES	Chemotherapy;Chemotherapy
TCGA-78-7146	71	FEMALE	173	Lung Adenocarcinoma Mixed Subtype	Lung	Dead	T2	N2	M0	Stage IIIA	0	173			Not Available				71	L-Lower	Not Applicable	TCGA-78-7146	ff9def3d-17e5-4ef6-b74e-933f11ed6f00	28	-26272	173	0	Not Available	Not Available	Lung Adenocarcinoma	Not Available
TCGA-78-7158	59	FEMALE	179	Lung Adenocarcinoma Mixed Subtype	Lung	Dead	T4	N2	M0	Stage IIIB	1	132			WITH TUMOR				59	L-Lower	Not Applicable	TCGA-78-7158	501c987e-d1eb-48a9-89eb-72a5062c90b4	15	-21742	179	0	Not Available	Not Available	Lung Adenocarcinoma	Not Available	TCGA-78-7158-D16167;TCGA-78-7158-D16978	b9fc15d3-ee12-436e-8bd1-d57382720f61;b2454d2f-cb59-470a-b300-029134f6bb34	Not Available;Not Available	15;29	103;103	54;54	Carboplatin;Paclitaxel	Not Available;Not Available	9;9	3;3	Not Available;Not Available	Not Available;Not Available	ADJUVANT;ADJUVANT	Not Applicable;Not Applicable	1;1	IV;IV	NO;NO	Chemotherapy;Chemotherapy
TCGA-86-6851	73	FEMALE	179	Lung Adenocarcinoma Mixed Subtype	Lung	Alive	T1b	N1	M0	Stage IIA	0	179			TUMOR FREE				73	L-Upper	Not Applicable	TCGA-86-6851	035c0b2b-c722-443b-8962-db4ee92c7532	7	-26808	Not Applicable	0	0	Not Available	Lung Adenocarcinoma	Not Available
TCGA-69-7974	54	FEMALE	184	Lung Adenocarcinoma Mixed Subtype	Lung	Alive	T2a	N2	MX	Stage IIIA	1				WITH TUMOR				54	L-Upper	Not Applicable	TCGA-69-7974	3e1df30f-744a-41e9-a169-7dbbff66622e	9	-20021	Not Applicable	0	184	Not Available	Lung Adenocarcinoma	Not Available	TCGA-69-7974-D30366;TCGA-69-7974-D30368;TCGA-69-7974-D30370	FF1F92D3-3742-477D-8C65-C4AC2811A0C2;E368B4BF-E5C5-4E85-BDA5-8A7A50246BA7;D76675FA-0F02-4B08-91C1-D014BBC62EF2	Not Available;Not Available;Not Available	9;9;9	54;96;96	33;33;75	Cisplatin;Pemetrexed;Carboplatin	Unknown;Clinical Progressive Disease;Clinical Progressive Disease	4;4;4	Not Available;Not Available;Not Available	Not Available;Not Available;Not Available	Not Available;Not Available;Not Available	Not Available;Not Available;Not Available	Not Applicable;Not Applicable;Not Applicable	Not Available;Not Available;Not Available	Not Available;Not Available;Not Available	NO;NO;NO	Chemotherapy;Chemotherapy;Chemotherapy
TCGA-69-7760	73	MALE	202	Lung Adenocarcinoma Mixed Subtype	Lung	Alive	T3	N0	M0	Stage IIB	0	202			Not Available				73	R-Lower	Not Applicable	TCGA-69-7760	8981f0c9-7155-4c96-bf77-7d40fe404323	24	-26777	Not Applicable	0	154	Not Available	Lung Adenocarcinoma	125	TCGA-69-7760-D20981;TCGA-69-7760-D21152	94bb8b11-881e-449b-8206-95458a4e6762;5fa9b68b-32b6-4df9-a9a8-01cc626473d6	Not Available;Not Available	25;2	110;110	47;47	Carboplatin;pemetrexed disodium	Not Available;Not Available	1;2	4;4	588.6;905	mg;mg	ADJUVANT;ADJUVANT	Not Applicable;Not Applicable	1;1	IV;IV	NO;NO	Chemotherapy;Chemotherapy
TCGA-69-7973	42	FEMALE	230	Lung Adenocarcinoma Mixed Subtype	Lung	Alive	T2a	N0	M0	Stage IB	0	230			TUMOR FREE				42	R-Middle	Not Applicable	TCGA-69-7973	dc9eaaa0-0bfd-46d0-994f-310826879da4	2	-15355	Not Applicable	0	230	Not Available	Lung Adenocarcinoma	Not Available	TCGA-69-7973-D30332;TCGA-69-7973-D30341;TCGA-69-7973-D30344;TCGA-69-7973-D30346	2B5DC03D-AFEF-4C32-BB62-02A37D57897F;8C513402-CD6E-424D-9844-E3390F02D0C3;D947DBDE-9875-4B03-AE2A-F2B3AE12CCD8;8C538EDD-BE6D-4A7E-8936-5487EB1589D3	Not Available;Not Available;Not Available;Not Available	9;9;9;9	63;63;132;132	63;63;91;91	Cisplatin;Taxotere;Cisplatin;Pemetrexed	Unknown;Unknown;Complete Response;Complete Response	4;4;4;4	Not Available;Not Available;Not Available;Not Available	Not Available;Not Available;Not Available;Not Available	Not Available;Not Available;Not Available;Not Available	Not Available;Not Available;Not Available;Not Available	Not Applicable;Not Applicable;Not Applicable;Not Applicable	Not Available;Not Available;Not Available;Not Available	Not Available;Not Available;Not Available;Not Available	NO;NO;NO;NO	Chemotherapy;Chemotherapy;Chemotherapy;Chemotherapy
TCGA-05-4402	57	FEMALE	244	Lung Adenocarcinoma Mixed Subtype	Lung	Dead	T2	NX	M1	Stage IV	0	244			TUMOR FREE				57	R-Lower	Not Applicable	TCGA-05-4402	722d6818-f1cb-49f4-b68a-fd0a31304681	22	-20819	244	0	Not Available	Not Available	Lung Adenocarcinoma	Not Available	TCGA-05-4402-D36467;TCGA-05-4402-D36468;TCGA-05-4402-D36469	C22C6B31-7A7B-4961-B95D-137666A2C3FF;BA9F9930-88F2-4DA0-982D-BEDBEA793B76;8CEA61DA-614E-4CE9-8202-877E85ECC83F	Not Available;Not Available;Not Available	5;5;5	91;91;122	30;30;122	Carboplatin;Vinorelbine;Erlotinib	Complete Response;Complete Response;Complete Response	12;12;12	Not Available;Not Available;Not Available	Not Available;Not Available;Not Available	Not Available;Not Available;Not Available	Not Available;Not Available;Not Available	Not Applicable;Not Applicable;Not Applicable	Not Available;Not Available;Not Available	Not Available;Not Available;Not Available	NO;NO;NO	Chemotherapy;Chemotherapy;Immunotherapy
TCGA-05-4418	69	MALE	274	Lung Adenocarcinoma Mixed Subtype	Lung	Dead	T3	N2	M0	Stage IIIA	0	274			Not Available				69	L-Lower	Not Applicable	TCGA-05-4418	d2c1e896-6886-4122-bb48-5fbcd3f641f4	22	-25417	274	0	Not Available	Not Available	Lung Adenocarcinoma	Not Available
TCGA-50-5930	47	MALE	282	Lung Adenocarcinoma Mixed Subtype	Lung	Dead	T2	N2	M0	Stage IIIA	1	177		Distant Metastasis	WITH TUMOR				47	Discrepancy	Not Available	TCGA-50-5930	368e23f0-e573-4547-bf5a-14080baf737b	29	-17238	282	0	Not Available	Not Available	Lung Adenocarcinoma	Not Available	TCGA-50-5930-D32066	1a5b7d4d-a7ea-4064-b672-a951d639b77e	Not Available	16	146	85	Taxotere	Clinical Progressive Disease	5	Not Available	Not Available	Not Available	Not Available	Not Applicable	Not Available	Not Available	NO	Chemotherapy
TCGA-78-7161	69	FEMALE	291	Lung Adenocarcinoma Mixed Subtype	Lung	Dead	T3	N0	M0	Stage IIB	1	162		Locoregional Recurrence	WITH TUMOR				69	L-Upper	Not Applicable	TCGA-78-7161	86faf16c-56fd-4b7b-a6b2-b4c83bec93e1	27	-25294	Not Applicable	0	215	Not Available	Lung Adenocarcinoma	Not Available	TCGA-78-7161-D18780;TCGA-78-7161-D18781	0303cacf-83d5-48d3-970a-5ba7b72c1bc6;d8438615-27ba-430d-b895-ba73933869c4	Not Available;Not Available	25;25	132;132	40;40	Cisplatin;Vinorelbine	Not Available;Not Available	11;11	4;4	80;40	mg;mg	ADJUVANT;ADJUVANT	Not Applicable;Not Applicable	1;1	IV;IV	NO;NO	Chemotherapy;Chemotherapy
TCGA-4B-A93V	52	FEMALE	300	Lung Adenocarcinoma Mixed Subtype	Lung	Dead	T1b	N0	M0	Stage IA	1	251		Distant Metastasis	WITH TUMOR				52	R-Lower	Not Applicable	TCGA-4B-A93V	F1F80DD2-891D-46DD-A3E0-F007628CB515	11	-19035	Not Applicable	0	254	Not Available	Lung Adenocarcinoma	Not Available
TCGA-05-4396	76	MALE	303	Lung Adenocarcinoma Mixed Subtype	Lung	Dead	T4	N1	M0	Stage IIIB	0	303			Not Available				76	R-Lower	Not Applicable	TCGA-05-4396	9f81c602-8afa-4588-b0b6-6e5a1a128d5a	22	-28094	303	0	Not Available	Not Available	Lung Adenocarcinoma	Not Available
TCGA-50-6593	49	FEMALE	336	Lung Adenocarcinoma Mixed Subtype	Lung	Dead	T1	N2	M0	Stage IIIA	1	266		Distant Metastasis	WITH TUMOR				49	R-Upper	Not Applicable	TCGA-50-6593	e10568fe-0436-43f2-9f0f-48f9903868c4	25	-18152	336	0	Not Available	Not Available	Lung Adenocarcinoma	Not Available
TCGA-05-4422	68	MALE	365	Lung Adenocarcinoma Mixed Subtype	Lung	Alive	T2	N0	M0	Stage IB	0	365			Not Available				68	L-Lower	Not Applicable	TCGA-05-4422	44dec838-b653-42a7-a58b-a1fd232cd68c	22	-24837	Not Applicable	0	365	Not Available	Lung Adenocarcinoma	Not Available
TCGA-69-8254	85	MALE	409	Lung Adenocarcinoma Mixed Subtype	Lung	Alive	T2b				0	409			TUMOR FREE				85	R-Lower	Not Applicable	TCGA-69-8254	f0c94f68-bfd9-45cb-b4fd-8bb1ae4e9a2b	4	-31134	Not Applicable	0	77	Not Available	Lung Adenocarcinoma	Not Available
TCGA-69-7764	75	MALE	414	Lung Adenocarcinoma Mixed Subtype	Lung	Alive	T1b	N0	M0	Stage IA	0	414			Not Available				75	R-Upper	Not Applicable	TCGA-69-7764	243c6fd6-5516-46e5-bcef-292d93d7b7d3	26	-27693	Not Applicable	0	414	Not Available	Lung Adenocarcinoma	Not Available
TCGA-62-A46Y	70	FEMALE	414	Lung Adenocarcinoma Mixed Subtype	Lung	Dead	T2	N2	M0	Stage IIIA	1	314		Distant Metastasis	WITH TUMOR				70	R-Lower	Not Applicable	TCGA-62-A46Y	562A562B-CA03-44AC-B282-B51B457D8DAE	30	-25905	414	0	Not Available	Not Available	Lung Adenocarcinoma	Not Available	TCGA-62-A46Y-D36365;TCGA-62-A46Y-D40578	55FA6477-77DE-4CB4-9BDF-8AC7045569AA;06D3010F-39E9-4C9D-96D8-EAE50C4C705B	Not Available;Not Available	30;25	256;256	74;74	Cisplatin;Navelbine	Complete Response;Complete Response	10;2	Not Available;Not Available	Not Available;Not Available	Not Available;Not Available	Not Available;Not Available	Not Applicable;Not Applicable	Not Available;Not Available	Not Available;Not Available	NO;NO	Chemotherapy;Chemotherapy
TCGA-05-4384	66	MALE	426	Lung Adenocarcinoma Mixed Subtype	Lung	Alive	T2	N2	M0	Stage IIIA	1	183		Distant Metastasis	Not Available				66	R-Lower	Not Applicable	TCGA-05-4384	9a50e7e4-831d-489f-87d2-979e987561cc	22	-24411	Not Applicable	0	426	Not Available	Lung Adenocarcinoma	Not Available	TCGA-05-4384-D36331;TCGA-05-4384-D36332;TCGA-05-4384-D36333;TCGA-05-4384-D36334	281E8624-371D-4473-BA5E-E41E0C21D551;19860FED-A03B-407A-9081-F0CD43C3BD54;8009725B-0627-43CB-B0EB-37B12CCB3848;5B01A1B0-5946-4ECC-A816-E6DC557CF563	Not Available;Not Available;Not Available;Not Available	5;5;5;5	153;153;426;426	61;61;395;245	Cisplatin;Vinorelbine;Cisplatin;Zoledronic acid	Clinical Progressive Disease;Clinical Progressive Disease;Clinical Progressive Disease;Clinical Progressive Disease	12;12;12;12	Not Available;Not Available;Not Available;Not Available	Not Available;Not Available;Not Available;Not Available	Not Available;Not Available;Not Available;Not Available	Not Available;Not Available;Not Available;Not Available	Not Applicable;Not Applicable;Not Applicable;Not Applicable	Not Available;Not Available;Not Available;Not Available	Not Available;Not Available;Not Available;Not Available	NO;NO;NO;NO	Chemotherapy;Chemotherapy;Chemotherapy;Ancillary
TCGA-69-8253	59	FEMALE	426	Lung Adenocarcinoma Mixed Subtype	Lung	Alive	T1a	N1	MX	Stage IIA	0	426			Unknown				59	R-Lower	Not Applicable	TCGA-69-8253	44d8c859-4b7a-4e9d-bffc-0de0e6afdcc4	1	-21771	Not Applicable	0	100	Not Available	Lung Adenocarcinoma	Not Available	TCGA-69-8253-D32564;TCGA-69-8253-D32565	E2D64977-0DCC-4BF6-A66E-7D40AF9263AF;3AF5EEC9-47EC-4D16-8427-FE85149B06A5	Not Available;Not Available	1;1	Not Available;Not Available	55;55	Cisplatin;Pemetrexed	Not Applicable;Not Applicable	6;6	Not Available;Not Available	Not Available;Not Available	Not Available;Not Available	Not Available;Not Available	Not Applicable;Not Applicable	Not Available;Not Available	Not Available;Not Available	YES;YES	Chemotherapy;Chemotherapy
TCGA-L9-A50W	75	MALE	442	Lung Adenocarcinoma Mixed Subtype	Lung	Dead	T1b	N1	MX	Stage IIA	1	389		Distant Metastasis	TUMOR FREE				75	L-Lower	Not Applicable	TCGA-L9-A50W	A815619F-DBBA-469F-A1F7-DFBD51CD86C5	8	-27414	Not Applicable	0	266	Not Available	Lung Adenocarcinoma	Not Available
TCGA-62-8398	55	MALE	444	Lung Adenocarcinoma Mixed Subtype	Lung	Dead	T2	N2	M0	Stage IIIA	0	444			TUMOR FREE				55	R-Lower	Not Applicable	TCGA-62-8398	2fabeb98-05e3-4f55-97f5-fbc675e25a3d	4	-20197	444	0	Not Available	Not Available	Lung Adenocarcinoma	Not Available	TCGA-62-8398-D33507;TCGA-62-8398-D40458	316E364F-9824-4D22-AB44-6C9181EF3AAA;BB70829B-5995-4D0D-ABEF-22D1AD108527	Not Available;Not Available	5;21	113;113	41;41	Carboplatin;Vinorelbin	Complete Response;Complete Response	7;2	Not Available;Not Available	Not Available;Not Available	Not Available;Not Available	Not Available;Not Available	Not Applicable;Not Applicable	Not Available;Not Available	Not Available;Not Available	NO;NO	Chemotherapy;Chemotherapy
TCGA-05-4417	51	FEMALE	455	Lung Adenocarcinoma Mixed Subtype	Lung	Alive	T2	N0	M0	Stage IB	0	455			TUMOR FREE				51	R-Upper	Not Applicable	TCGA-05-4417	a244a99a-d7cc-4fb1-bc76-b66886481621	22	-18780	Not Applicable	0	455	Not Available	Lung Adenocarcinoma	Not Available
TCGA-05-4434	67	FEMALE	457	Lung Adenocarcinoma Mixed Subtype	Lung	Dead	T4	N1	M1	Stage IV	0	457			Not Available				67	R-Lower	Not Applicable	TCGA-05-4434	d94fe32f-bedd-4f4c-9feb-fcb60d40f4bb	22	-24472	457	0	Not Available	Not Available	Lung Adenocarcinoma	Not Available
TCGA-50-5939	85	MALE	460	Lung Adenocarcinoma Mixed Subtype	Lung	Dead	T2	N0	M0	Stage IB	0	460			TUMOR FREE				85	R-Upper	Not Applicable	TCGA-50-5939	12b79b4f-c28c-418e-a1e7-e622f33fdcc2	2	-31236	460	0	Not Available	Not Available	Lung Adenocarcinoma	Not Available
TCGA-95-7948	42	FEMALE	476	Lung Adenocarcinoma Mixed Subtype	Lung	Alive	T2a	N0	M0	Stage IB	0	476			TUMOR FREE				42	R-Lower	Not Applicable	TCGA-95-7948	a52e99d6-a61a-439d-b0b1-ca7a0eabcb04	22	-15363	Not Applicable	0	133	Not Available	Lung Adenocarcinoma	87
TCGA-95-7947	67	MALE	477	Lung Adenocarcinoma Mixed Subtype	Lung	Alive	T1a	N0	M0	Stage IA	0	477			TUMOR FREE				67	L-Upper	Not Applicable	TCGA-95-7947	e0acafdd-06d0-48a6-bd68-577ef666a419	21	-24752	Not Applicable	0	40	Not Available	Lung Adenocarcinoma	Not Available
TCGA-97-8177	59	FEMALE	499	Lung Adenocarcinoma Mixed Subtype	Lung	Alive	T2a	N0	M0	Stage IB	0	499			TUMOR FREE				59	L-Lower	Not Applicable	TCGA-97-8177	09078761-1c14-4d01-8e15-535c19a9b0f9	13	-21648	Not Applicable	0	147	Not Available	Lung Adenocarcinoma	97	TCGA-97-8177-D32866;TCGA-97-8177-D32868;TCGA-97-8177-D44245	E1EB8A22-561A-4E54-9A4A-AE4C3AB3056A;AA1A57A5-C0DC-4888-A6D2-E6C632A31929;46424E43-2394-4493-8F96-9A71AF33D4F8	Not Available;Not Available;Not Available	14;14;19	Not Available;Not Available;Not Available	93;93;205	Alimta;CARBOplatin;Tarceva	Not Available;Not Available;Not Available	6;6;6	Not Available;Not Available;Not Available	Not Available;Not Available;Not Available	Not Available;Not Available;Not Available	Not Available;Not Available;Not Available	Not Applicable;Not Applicable;Not Applicable	Not Available;Not Available;Not Available	Not Available;Not Available;Not Available	YES;YES;YES	Chemotherapy;Chemotherapy;Targeted Molecular therapy
TCGA-95-7043	63	FEMALE	503	Lung Adenocarcinoma Mixed Subtype	Lung	Dead	T1a	N0	MX	Stage IA	1				TUMOR FREE				63	R-Upper	Not Applicable	TCGA-95-7043	c650b1ff-8a4c-4ee9-b7c1-268c28c83827	Not Available	-23165	Not Applicable	0	2	Not Available	Lung Adenocarcinoma	Not Available
TCGA-97-A4M3	69	FEMALE	540	Lung Adenocarcinoma Mixed Subtype	Lung	Alive	T1b	N0	M0	Stage IA	1	54		New Primary Tumor	Unknown				69	R-Upper	Not Applicable	TCGA-97-A4M3	575752F8-2788-43CD-AFDE-F0F600F39D18	7	-25384	Not Applicable	0	237	Not Available	Lung Adenocarcinoma	106
TCGA-55-A57B	80	FEMALE	546	Lung Adenocarcinoma Mixed Subtype	Lung	Alive	T1b	N0	M0	Stage IA	0	546			TUMOR FREE				80	L-Upper	Not Applicable	TCGA-55-A57B	3B21B982-DBA2-45F4-AD8D-21DC86FCAAA7	31	-29452	Not Applicable	0	21	Not Available	Lung Adenocarcinoma	77
TCGA-95-7567	61	MALE	568	Lung Adenocarcinoma Mixed Subtype	Lung	Alive	T2b	N1	M0	Stage IIB	0	568			TUMOR FREE				61	R-Upper	Not Applicable	TCGA-95-7567	3bc7026f-73f2-418b-bd62-f4768582b790	31	-22437	Not Applicable	0	163	Not Available	Lung Adenocarcinoma	Not Available	TCGA-95-7567-D21124;TCGA-95-7567-D21202	277b806f-ce51-4dee-b155-04b7617289b8;524d0bef-d243-4ebc-9d01-e82ca5387c26	Not Available;Not Available	31;6	149;149	79;89	Cisplatin;DOCETAXEL	Not Available;Not Available	1;2	4;4	155;155	mg;mg	ADJUVANT;ADJUVANT	Not Applicable;Not Applicable	1;1	IV;IV	NO;NO	Chemotherapy;Chemotherapy
TCGA-97-A4M6	45	FEMALE	568	Lung Adenocarcinoma Mixed Subtype	Lung	Alive	T1a	N0	M0	Stage IA	0	568			Unknown				45	R-Lower	Not Applicable	TCGA-97-A4M6	31FF69B5-9E58-44DA-8326-BDFC7EE495C4	7	-16764	Not Applicable	0	185	Not Available	Lung Adenocarcinoma	92
TCGA-05-4403	76	MALE	578	Lung Adenocarcinoma Mixed Subtype	Lung	Alive	T2	N0	M0	Stage IB	0	578			Not Available				76	R-Upper	Not Applicable	TCGA-05-4403	ce15f31f-2bad-4485-96fa-495bfa262e66	22	-27881	Not Applicable	0	578	Not Available	Lung Adenocarcinoma	Not Available
TCGA-69-A59K	60	FEMALE	591	Lung Adenocarcinoma Mixed Subtype	Lung	Alive	T3	N0	M0	Stage IIB	0	591			TUMOR FREE				60	R-Upper	Not Applicable	TCGA-69-A59K	67FA3E41-C7C6-44C5-9E67-6BCB2715AACC	18	-22093	Not Applicable	0	214	Not Available	Lung Adenocarcinoma	75	TCGA-69-A59K-D40359;TCGA-69-A59K-D40360	095F50E9-408C-4353-B7D6-339A2BBC1895;EE6D5CA4-FDD0-45B6-A767-D5B34DE311ED	Not Available;Not Available	18;18	135;135	72;72	cisplatin;pemetrexed	Stable Disease;Stable Disease	2;2	Not Available;Not Available	Not Available;Not Available	Not Available;Not Available	Not Available;Not Available	Not Applicable;Not Applicable	Not Available;Not Available	Not Available;Not Available	NO;NO	Chemotherapy;Chemotherapy
TCGA-62-A46P	65	MALE	594	Lung Adenocarcinoma Mixed Subtype	Lung	Dead	T2	N0	M0	Stage IB	1	267		Distant Metastasis	TUMOR FREE				65	L-Upper	Not Applicable	TCGA-62-A46P	0C59FF96-5E4A-4664-A0B1-D057B4725483	29	-23993	594	0	Not Available	Not Available	Lung Adenocarcinoma	Not Available
TCGA-97-A4M1	52	FEMALE	601	Lung Adenocarcinoma Mixed Subtype	Lung	Alive	T1a	N0	M0	Stage IA	0	601			Unknown				52	R-Upper	Not Applicable	TCGA-97-A4M1	C0C879F7-C332-4D31-9F7E-A3BF361B36EE	7	-19272	Not Applicable	0	209	Not Available	Lung Adenocarcinoma	111
TCGA-05-4382	68	MALE	607	Lung Adenocarcinoma Mixed Subtype	Lung	Alive	T2	N0	M0	Stage IB	1	334		Distant Metastasis	TUMOR FREE				68	L-Upper	Not Applicable	TCGA-05-4382	3434b91a-c05f-460f-a078-7b1bb6e7085d	22	-24868	Not Applicable	0	607	Not Available	Lung Adenocarcinoma	Not Available
TCGA-05-4405	74	FEMALE	610	Lung Adenocarcinoma Mixed Subtype	Lung	Alive	T2	N0	M0	Stage IB	0	610			TUMOR FREE				74	R-Lower	Not Applicable	TCGA-05-4405	f587c9ab-2949-4410-80d6-a050865d48aa	22	-27241	Not Applicable	0	610	Not Available	Lung Adenocarcinoma	Not Available
TCGA-97-A4LX	81	MALE	614	Lung Adenocarcinoma Mixed Subtype	Lung	Alive	T2a	N0	M0	Stage IB	0	614			Unknown				81	Other (please specify)	Lingula	TCGA-97-A4LX	E2B0D873-4942-4483-9A88-D5C6338D0382	7	-29915	Not Applicable	0	272	Not Available	Lung Adenocarcinoma	61
TCGA-97-A4M2	66	MALE	624	Lung Adenocarcinoma Mixed Subtype	Lung	Alive	T1a	N0	M0	Stage IA	0	624			TUMOR FREE				66	R-Middle	Not Applicable	TCGA-97-A4M2	345AEF28-D49B-491B-A337-B1AC55C37D35	7	-24313	Not Applicable	0	197	Not Available	Lung Adenocarcinoma	91
TCGA-86-7714	61	FEMALE	625	Lung Adenocarcinoma Mixed Subtype	Lung	Dead	T1b	N2	M0	Stage IIIA	1				WITH TUMOR				61	R-Lower	Not Applicable	TCGA-86-7714	532c1852-76dd-489f-9380-36766d6e3c34	12	-22619	Not Applicable	0	0	Not Available	Lung Adenocarcinoma	Not Available
TCGA-78-7148	71	MALE	626	Lung Adenocarcinoma Mixed Subtype	Lung	Dead	T2	N1	M0	Stage IIB	1	182			Not Available				71	L-Upper	Not Applicable	TCGA-78-7148	e8060c45-451d-4779-9584-f284db47e63e	4	-25990	626	0	Not Available	Not Available	Lung Adenocarcinoma	Not Available
TCGA-97-A4M7	74	MALE	629	Lung Adenocarcinoma Mixed Subtype	Lung	Alive	T1b	N0	M0	Stage IA	0	629			TUMOR FREE				74	R-Middle	Not Applicable	TCGA-97-A4M7	C6B680E3-D96E-4FC7-8053-77454B7A14FA	7	-27062	Not Applicable	0	271	Not Available	Lung Adenocarcinoma	99
TCGA-97-A4M5	83	MALE	634	Lung Adenocarcinoma Mixed Subtype	Lung	Alive	T1b	N0	M0	Stage IA	0	634			Unknown				83	R-Upper	Not Applicable	TCGA-97-A4M5	5FE77D4A-A8A5-4C90-8FF2-9C3BBBB309EF	7	-30665	Not Applicable	0	132	Not Available	Lung Adenocarcinoma	51
TCGA-55-A48Z	60	FEMALE	651	Lung Adenocarcinoma Mixed Subtype	Lung	Alive	T1a	N3	MX	Stage IIIB	1	536		Distant Metastasis	WITH TUMOR				60	R-Upper	Not Applicable	TCGA-55-A48Z	16D3C1C1-CF3A-44B6-B564-8AE5464B243D	21	-22056	Not Applicable	0	29	Not Available	Lung Adenocarcinoma	110	TCGA-55-A48Z-D59069;TCGA-55-A48Z-D59070	AFA50190-D879-4A5D-A4A9-F1A7F1E161AA;1B807520-A86F-4B84-8830-F8DDCC3231BE	Not Available;Not Available	30;30	202;202	58;58	Cisplatin;Alimta	Stable Disease;Stable Disease	4;4	Not Available;Not Available	Not Available;Not Available	Not Available;Not Available	Not Available;Not Available	Not Applicable;Not Applicable	Not Available;Not Available	Not Available;Not Available	NO;NO	Chemotherapy;Chemotherapy
TCGA-95-A4VK	74	FEMALE	651	Lung Adenocarcinoma Mixed Subtype	Lung	Alive	T2b	N2	M0	Stage IIIA	1	496		Distant Metastasis	TUMOR FREE				74	R-Upper	Not Applicable	TCGA-95-A4VK	D344DAE0-ADF4-4697-B703-7690C13D8331	21	-27040	Not Applicable	0	121	Not Available	Lung Adenocarcinoma	81	TCGA-95-A4VK-D40500;TCGA-95-A4VK-D40512	676EB575-B085-4F0A-AAD2-CD3F2A17544E;F28DCD0F-6819-45FB-9F86-5FACA3E69090	Not Available;Not Available	21;21	121;121	76;76	Cisplatin;Alimta	Stable Disease;Stable Disease	2;2	Not Available;Not Available	Not Available;Not Available	Not Available;Not Available	Not Available;Not Available	Not Applicable;Not Applicable	Not Available;Not Available	Not Available;Not Available	NO;NO	Chemotherapy;Chemotherapy
TCGA-97-A4M0	60	FEMALE	652	Lung Adenocarcinoma Mixed Subtype	Lung	Alive	T2a	N0	M0	Stage IB	0	652			Unknown				60	R-Upper	Not Applicable	TCGA-97-A4M0	DD63D0FD-E24B-40A5-88C5-7D3D4106631E	7	-22206	Not Applicable	0	216	Not Available	Lung Adenocarcinoma	Not Available
TCGA-97-8547	78	FEMALE	657	Lung Adenocarcinoma Mixed Subtype	Lung	Alive	T2a	N2	MX	Stage IIIA	0	657			TUMOR FREE				78	R-Lower	Not Applicable	TCGA-97-8547	ac0d7a82-82cb-4aec-b859-e37375f3de8b	27	-28801	Not Applicable	0	148	Not Available	Lung Adenocarcinoma	87	TCGA-97-8547-D35445;TCGA-97-8547-D35446;TCGA-97-8547-D35447	46926057-7C1B-4651-913D-B4C08C699594;8EDFE56A-3EB6-47A8-A4BA-2255FF3A3418;393D56D3-0031-4F0A-9E38-F16B66B602D5	Not Available;Not Available;Not Available	27;27;27	111;111;Not Available	47;47;124	Taxol;Carboplatin;TARCEVA	Complete Response;Complete Response;Not Applicable	9;9;9	Not Available;Not Available;Not Available	Not Available;Not Available;Not Available	Not Available;Not Available;Not Available	Not Available;Not Available;Not Available	Not Applicable;Not Applicable;Not Applicable	Not Available;Not Available;Not Available	Not Available;Not Available;Not Available	NO;NO;YES	Chemotherapy;Chemotherapy;Not Available
TCGA-05-4425	70	FEMALE	669	Lung Adenocarcinoma Mixed Subtype	Lung	Alive	T2	N0	M1	Stage IV	0	669			Not Available				70	R-Middle	Not Applicable	TCGA-05-4425	69b23036-add9-42c9-941f-02fb74d9b08c	22	-25902	Not Applicable	0	669	Not Available	Lung Adenocarcinoma	Not Available	TCGA-05-4425-D36541;TCGA-05-4425-D36542	9F72525F-2709-42EF-831A-25435428F054;E3F50215-27BD-43FC-BD2F-C7C06D44035E	Not Available;Not Available	5;5	153;153	31;31	Cisplatin;Vinorelbine	Unknown;Unknown	12;12	Not Available;Not Available	Not Available;Not Available	Not Available;Not Available	Not Available;Not Available	Not Applicable;Not Applicable	Not Available;Not Available	Not Available;Not Available	NO;NO	Chemotherapy;Chemotherapy
TCGA-05-5428	57	MALE	670	Lung Adenocarcinoma Mixed Subtype	Lung	Alive	T1b	N1	M0	Stage IIA	0	670			TUMOR FREE				57	R-Upper	Not Applicable	TCGA-05-5428	3fe8f8e4-5396-4362-82f5-366e2fb69db2	22	-21061	Not Applicable	0	0	Not Available	Lung Adenocarcinoma	Not Available	TCGA-05-5428-D36413;TCGA-05-5428-D36412	871796B4-AAF5-4244-9638-B330F655C4AF;6CA3C122-D3BF-44D7-A79B-A496388F0C6E	Not Available;Not Available	30;5	153;153	62;62	Cisplatin;Vinorelbine	Complete Response;Complete Response	10;12	Not Available;Not Available	Not Available;Not Available	Not Available;Not Available	Not Available;Not Available	Not Applicable;Not Applicable	Not Available;Not Available	Not Available;Not Available	NO;NO	Chemotherapy;Chemotherapy
TCGA-49-AAQV	63	FEMALE	677	Lung Adenocarcinoma Mixed Subtype	Lung	Dead	T1	N1	MX	Stage II	1	509		Distant Metastasis	TUMOR FREE				63	L-Lower	Not Applicable	TCGA-49-AAQV	96DFA373-4597-49A5-942E-D9B4DC5D28FC	13	-23370	677	0	Not Available	Not Available	Lung Adenocarcinoma	95.5
TCGA-93-7347	76	FEMALE	683	Lung Adenocarcinoma Mixed Subtype	Lung	Alive	T1a	N0	MX	Stage IA	0	683			TUMOR FREE				76	R-Upper	Not Applicable	TCGA-93-7347	ef03654a-dcf1-41ff-a67e-4f3fbf9ba807	30	-27949	Not Applicable	0	297	Not Available	Lung Adenocarcinoma	70
TCGA-69-7763	69	MALE	690	Lung Adenocarcinoma Mixed Subtype	Lung	Alive	T1b	N0	M0	Stage IA	0	690			Not Available				69	R-Middle	Not Applicable	TCGA-69-7763	1b31cdb3-1837-49d6-a857-1830f8800299	25	-25316	Not Applicable	0	690	Not Available	Lung Adenocarcinoma	72
TCGA-78-7160	61	MALE	697	Lung Adenocarcinoma Mixed Subtype	Lung	Dead	T4	N2	M1	Stage IV	0	697			Not Available				61	R-Lower	Not Applicable	TCGA-78-7160	c1a01e8c-1f7e-4e24-bfad-90b73f88e992	29	-22385	Not Applicable	0	678	Not Available	Lung Adenocarcinoma	Not Available	TCGA-78-7160-D17521	dfe0d27b-fd72-4141-82d3-f56f096e7434	Not Available	14	Not Available	Not Available	Not Available	Not Available	10	Not Available	Not Available	Not Available	ADJUVANT	Not Applicable	1	IV	Not Available	Chemotherapy
TCGA-J2-8194	69	FEMALE	724	Lung Adenocarcinoma Mixed Subtype	Lung	Alive	T3	N0	MX	Stage IIB	1	470		Distant Metastasis	Unknown				69	R-Lower	Not Applicable	TCGA-J2-8194	2b68b51f-bd4c-4bbb-b4e6-2eead53da2a4	6	-25441	Not Applicable	0	114	Not Available	Lung Adenocarcinoma	59	TCGA-J2-8194-D32562;TCGA-J2-8194-D32566;TCGA-J2-8194-D55424;TCGA-J2-8194-D55426;TCGA-J2-8194-D55427;TCGA-J2-8194-D55428	2FAE07DB-7F3D-45D6-BA62-5C795B46A511;04888E00-4D3A-44D4-9C38-BB9DA5B386B7;4C297630-A1FD-4811-899D-AA652ACB4F3D;726C1CA1-1718-4EA7-9CAC-8701FA927C14;7AE778AB-433A-4D39-AB87-A4A38B5EF832;F21DD793-5C47-438B-9CBC-8E3B6B4DE464	Not Available;Not Available;Not Available;Not Available;Not Available;Not Available	6;6;7;7;7;7	Not Available;Not Available;584;584;640;Not Available	72;72;546;546;597;663	carboplatin;alimta;Carboplatin;Gemcitabine;Doxetaxol;Erlotinib	Not Available;Not Available;Clinical Progressive Disease;Clinical Progressive Disease;Stable Disease;Not Applicable	6;6;1;1;1;1	Not Available;Not Available;Not Available;Not Available;Not Available;Not Available	Not Available;Not Available;Not Available;Not Available;Not Available;Not Available	Not Available;Not Available;Not Available;Not Available;Not Available;Not Available	Not Available;Not Available;Not Available;Not Available;Not Available;Not Available	Not Applicable;Not Applicable;Not Applicable;Not Applicable;Not Applicable;Not Applicable	Not Available;Not Available;Not Available;Not Available;Not Available;Not Available	Not Available;Not Available;Not Available;Not Available;Not Available;Not Available	YES;YES;NO;NO;NO;YES	Chemotherapy;Chemotherapy;Chemotherapy;Chemotherapy;Chemotherapy;Targeted Molecular therapy
TCGA-05-4433	82	MALE	730	Lung Adenocarcinoma Mixed Subtype	Lung	Alive	T2	N0	M0	Stage IB	0	730			TUMOR FREE				82	L-Lower	Not Applicable	TCGA-05-4433	aea68827-dc0f-484d-a00d-06deeaa4b3ce	22	-30194	Not Applicable	0	730	Not Available	Lung Adenocarcinoma	Not Available
TCGA-05-4397	65	MALE	731	Lung Adenocarcinoma Mixed Subtype	Lung	Dead	T2	N1	M0	Stage IIB	0	731			Not Available				65	R-Middle	Not Applicable	TCGA-05-4397	6dfd47d2-831a-4386-9051-f78199a16bb5	22	-23833	731	0	Not Available	Not Available	Lung Adenocarcinoma	Not Available
TCGA-05-4430	59	FEMALE	761	Lung Adenocarcinoma Mixed Subtype	Lung	Alive	T2	N0	M0	Stage IB	0	761			TUMOR FREE				59	L-Lower	Not Applicable	TCGA-05-4430	3a23cdb5-2327-45ac-b0b5-d4afe038c757	22	-21884	Not Applicable	0	761	Not Available	Lung Adenocarcinoma	Not Available
TCGA-05-4432	66	MALE	761	Lung Adenocarcinoma Mixed Subtype	Lung	Alive	T2	N1	M0	Stage IIB	0	761			TUMOR FREE				66	R-Upper	Not Applicable	TCGA-05-4432	e737f650-b72d-44e7-b750-558a56716803	22	-24350	Not Applicable	0	761	Not Available	Lung Adenocarcinoma	Not Available	TCGA-05-4432-D36425;TCGA-05-4432-D36426	50774761-63F6-4356-AFF1-6CB33BC143F8;7CDBF312-289A-49AD-989C-52221C8B04E8	Not Available;Not Available	5;5	61;61	31;31	Cisplatin;Vinorelbine	Complete Response;Complete Response	12;12	Not Available;Not Available	Not Available;Not Available	Not Available;Not Available	Not Available;Not Available	Not Applicable;Not Applicable	Not Available;Not Available	Not Available;Not Available	NO;NO	Chemotherapy;Chemotherapy
TCGA-05-4427	65	FEMALE	791	Lung Adenocarcinoma Mixed Subtype	Lung	Alive	T2	N1	M0	Stage IIB	0	791			TUMOR FREE				65	L-Upper	Not Applicable	TCGA-05-4427	78a24c56-576c-4245-bb42-6603b3d19897	22	-23893	Not Applicable	0	791	Not Available	Lung Adenocarcinoma	Not Available	TCGA-05-4427-D36565;TCGA-05-4427-D36566	8809622A-D398-4D9D-95B7-92480AD0CA12;2978B988-DC8D-449A-83CC-6C4831AA0FE2	Not Available;Not Available	5;5	122;122	61;61	Cisplatin;Vinorelbine	Complete Response;Complete Response	12;12	Not Available;Not Available	Not Available;Not Available	Not Available;Not Available	Not Available;Not Available	Not Applicable;Not Applicable	Not Available;Not Available	Not Available;Not Available	NO;NO	Chemotherapy;Chemotherapy
TCGA-78-7539	75	FEMALE	791	Lung Adenocarcinoma Mixed Subtype	Lung	Alive	T2b	N0	M0	Stage IIA	1	688		Distant Metastasis	Not Available				75	R-Upper	Not Applicable	TCGA-78-7539	7be86a90-6da8-4c01-8a7a-bc5cfef9894f	19	-27445	Not Applicable	0	327	Not Available	Lung Adenocarcinoma	Not Available	TCGA-78-7539-D20644;TCGA-78-7539-D20647;TCGA-78-7539-D20645;TCGA-78-7539-D20646	ee4766b1-b93f-47b2-8296-193336607673;ef32890a-c5fc-4abf-915c-3c0394c365a4;55910d2b-0159-402a-a7c3-dc40c6dd4fcd;0a178b02-54e3-4690-8a6b-a18c85384aa2	Not Available;Not Available;Not Available;Not Available	19;19;19;19	42;133;49;133	36;70;36;70	Cisplatin;Paclitaxel;Vinorelbine;Carboplatin	Not Available;Not Available;Not Available;Not Available	1;1;1;1	1;4;1;4	75;262;37.5;284	mg;mg;mg;mg	ADJUVANT;ADJUVANT;ADJUVANT;ADJUVANT	Not Applicable;Not Applicable;Not Applicable;Not Applicable	1;2;1;2	IV;IV;IV;IV	NO;NO;NO;NO	Chemotherapy;Chemotherapy;Chemotherapy;Chemotherapy
TCGA-05-4426	71	MALE	791	Lung Adenocarcinoma Mixed Subtype	Lung	Alive	T2	N0	M0	Stage IB	1	457			TUMOR FREE				71	L-Lower	Not Applicable	TCGA-05-4426	36bf02f8-c1c8-49f9-a417-adf88a205c70	22	-26084	Not Applicable	0	791	Not Available	Lung Adenocarcinoma	Not Available
TCGA-78-7220	53	FEMALE	807	Lung Adenocarcinoma Mixed Subtype	Lung	Dead	T2	N2	M0	Stage IIIA	1	531			WITH TUMOR				53	L-Upper	Not Applicable	TCGA-78-7220	fd5c44ef-ea50-4fba-9e8d-e371cf34ebdb	8	-19480	807	0	Not Available	Not Available	Lung Adenocarcinoma	Not Available
TCGA-64-5815	74	MALE	866	Lung Adenocarcinoma Mixed Subtype	Lung	Alive	T2	N1	M0	Stage IIB	0	866			TUMOR FREE				74	R-Upper	Not Applicable	TCGA-64-5815	a65700c2-e58c-4fd4-aeb1-5686b8f4d212	2	-27280	Not Applicable	0	224	Not Available	Lung Adenocarcinoma	87	TCGA-64-5815-D11426;TCGA-64-5815-D11429;TCGA-64-5815-D11431;TCGA-64-5815-D11434;TCGA-64-5815-D31481;TCGA-64-5815-D31482;TCGA-64-5815-D31483;TCGA-64-5815-D31484	c5c5b4f0-2f37-4d6a-b486-29c7638c00e5;96ec4fe4-fb5e-4fd3-903d-aef8816562c7;0750d485-4281-41ea-a62c-7860f4e50db9;35b6dcb0-3140-4e22-8857-a5adcc1bd27f;65568c73-1054-4a71-bb8c-ecdd22eaf03e;f1173777-7ce0-422c-8f6f-e4216233f93e;20c7f73f-0afe-4e4a-b887-93338bfd9df6;4878b403-b86b-448f-a98c-f33fb9f7ea01	Not Available;Not Available;Not Available;Not Available;Not Available;Not Available;Not Available;Not Available	2;2;2;2;3;3;3;3	103;103;188;188;132;132;195;195	93;93;146;146;83;83;146;146	Carboplatin;Gemzar;Alimta;Carboplatin;Gemcitabine;Carboplatin;Carboplatin;Almita	Not Available;Not Available;Not Available;Not Available;Complete Response;Complete Response;Complete Response;Complete Response	5;5;5;5;5;5;5;5	3;3;3;3;Not Available;Not Available;Not Available;Not Available	Not Available;Not Available;Not Available;Not Available;Not Available;Not Available;Not Available;Not Available	Not Available;Not Available;Not Available;Not Available;Not Available;Not Available;Not Available;Not Available	ADJUVANT;ADJUVANT;ADJUVANT;ADJUVANT;Not Available;Not Available;Not Available;Not Available	Not Applicable;Not Applicable;Not Applicable;Not Applicable;Not Applicable;Not Applicable;Not Applicable;Not Applicable	1;1;1;1;Not Available;Not Available;Not Available;Not Available	IV;IV;IV;IV;Not Available;Not Available;Not Available;Not Available	NO;NO;NO;NO;NO;NO;NO;NO	Chemotherapy;Chemotherapy;Chemotherapy;Chemotherapy;Chemotherapy;Chemotherapy;Chemotherapy;Chemotherapy
TCGA-05-5425	68	MALE	882	Lung Adenocarcinoma Mixed Subtype	Lung	Alive	T2b	N1	M0	Stage IIB	1	486			TUMOR FREE				68	R-Upper	Not Applicable	TCGA-05-5425	9b4eeecb-6aff-435b-a244-ec362af92b7f	22	-25020	Not Applicable	0	90	Not Available	Lung Adenocarcinoma	Not Available	TCGA-05-5425-D36415;TCGA-05-5425-D36417;TCGA-05-5425-D36418;TCGA-05-5425-D36419	B19108E0-0562-45A5-A84F-1EB6D1A472B0;5BEC112E-BA69-4195-810A-A41A10693781;188127D6-E1B8-4C4D-907E-3CEEF9D3C816;48588402-EA64-4934-989B-E4FAB2CEC262	Not Available;Not Available;Not Available;Not Available	5;5;5;5	761;761;669;Not Available	700;700;608;792	Paclitaxel;Carboplatin;Gefitinib;Erlotinib	Clinical Progressive Disease;Clinical Progressive Disease;Clinical Progressive Disease;Not Applicable	12;12;12;12	Not Available;Not Available;Not Available;Not Available	Not Available;Not Available;Not Available;Not Available	Not Available;Not Available;Not Available;Not Available	Not Available;Not Available;Not Available;Not Available	Not Applicable;Not Applicable;Not Applicable;Not Applicable	Not Available;Not Available;Not Available;Not Available	Not Available;Not Available;Not Available;Not Available	NO;NO;NO;YES	Chemotherapy;Chemotherapy;Immunotherapy;Immunotherapy
TCGA-44-7671	64	MALE	889	Lung Adenocarcinoma Mixed Subtype	Lung	Alive	T2a	N0	M0	Stage IB	1	883		Locoregional Recurrence	TUMOR FREE				64	Not Available	Not Applicable	TCGA-44-7671	ebb33753-9d38-4368-9033-3e55f129d00d	17	-23538	Not Applicable	0	535	Not Available	Lung Adenocarcinoma	65
TCGA-05-4420	41	MALE	912	Lung Adenocarcinoma Mixed Subtype	Lung	Alive	T2	N0	M0	Stage IB	0	912			TUMOR FREE				41	R-Lower	Not Applicable	TCGA-05-4420	3d2aa654-1b5f-4eb4-a1c2-af31f5760069	22	-15159	Not Applicable	0	912	Not Available	Lung Adenocarcinoma	Not Available
TCGA-05-4424	70	MALE	913	Lung Adenocarcinoma Mixed Subtype	Lung	Alive	T3	N0	M0	Stage IIB	1	153		Distant Metastasis	WITH TUMOR				70	R-Upper	Not Applicable	TCGA-05-4424	66763a0c-6cda-4832-a0cc-e7b496d78eaa	22	-25689	Not Applicable	0	913	Not Available	Lung Adenocarcinoma	Not Available	TCGA-05-4424-D36537	65585949-E6ED-42E6-B1D5-002FBB849BB1	Not Available	5	Not Available	699	Erlotinib	Not Applicable	12	Not Available	Not Available	Not Available	Not Available	Not Applicable	Not Available	Not Available	YES	Immunotherapy
TCGA-78-7156	62	MALE	976	Lung Adenocarcinoma Mixed Subtype	Lung	Dead	T4	N1	M1	Stage IV	0	976			Not Available				62	Not Available	Not Applicable	TCGA-78-7156	7b0622ab-63ea-483f-ae40-d3ea587bdbba	29	-22720	976	0	Not Available	Not Available	Lung Adenocarcinoma	Not Available
TCGA-50-8457	63	FEMALE	1125	Lung Adenocarcinoma Mixed Subtype	Lung	Alive	T1a	N0	M0	Stage IA	0	1125			TUMOR FREE				63	R-Upper	Not Applicable	TCGA-50-8457	d45aee46-838e-44af-8422-46710b3240a8	16	-23055	Not Applicable	0	44	Not Available	Lung Adenocarcinoma	Not Available
TCGA-05-4390	58	FEMALE	1126	Lung Adenocarcinoma Mixed Subtype	Lung	Alive	T2	N0	M0	Stage IB	1	395			TUMOR FREE				58	R-Upper	Not Applicable	TCGA-05-4390	b8475929-2d9d-4909-bd62-59684a140bd7	22	-21430	Not Applicable	0	1126	Not Available	Lung Adenocarcinoma	Not Available	TCGA-05-4390-D36457;TCGA-05-4390-D36458	1C563458-F78C-43FA-9FD0-9F31F386B0D7;E9C5A69B-2C5F-40D1-9CE9-46F808524536	Not Available;Not Available	5;5	92;92	61;61	Cisplatin;Vinorelbine	Complete Response;Complete Response	12;12	Not Available;Not Available	Not Available;Not Available	Not Available;Not Available	Not Available;Not Available	Not Applicable;Not Applicable	Not Available;Not Available	Not Available;Not Available	NO;NO	Chemotherapy;Chemotherapy
TCGA-64-1680	63	MALE	1126	Lung Adenocarcinoma Mixed Subtype	Lung	Alive	T2a	N2	M1	Stage IV	0	1126			TUMOR FREE				63	R-Middle	Not Applicable	TCGA-64-1680	1ab7ad70-0f80-41d8-8efa-3baebc8223cc	16	-23267	Not Applicable	0	1126	Not Available	Lung Adenocarcinoma	Not Available	TCGA-64-1680-D4377	16e53760-5ca6-4a73-b332-a900418c84d6	Not Available	16	Not Available	Not Available	Not Available	Not Available	11	Not Available	Not Available	Not Available	ADJUVANT	Not Applicable	1	Not Available	Not Available	Chemotherapy
TCGA-78-7152	65	MALE	1215	Lung Adenocarcinoma Mixed Subtype	Lung	Dead	T2	N0	M0	Stage IB	1	1202		Distant Metastasis	WITH TUMOR				65	R-Upper	Not Applicable	TCGA-78-7152	b56dad1e-2fd5-47d8-9cc7-a54be9a1bae2	29	-23782	Not Applicable	0	1202	Not Available	Lung Adenocarcinoma	Not Available
TCGA-62-8395	80	FEMALE	1216	Lung Adenocarcinoma Mixed Subtype	Lung	Alive	T3	N0	M0	Stage IIB	1	395		Locoregional Recurrence	WITH TUMOR				80	R-Upper	Not Applicable	TCGA-62-8395	5c266025-e590-457c-af86-4c2dc9797267	4	-29311	Not Applicable	0	705	Not Available	Lung Adenocarcinoma	Not Available
TCGA-62-8397	70	FEMALE	1289	Lung Adenocarcinoma Mixed Subtype	Lung	Alive	T3	N0	M0	Stage IIB	0	1289			TUMOR FREE				70	R-Lower	Not Applicable	TCGA-62-8397	9240d5fc-de23-4436-8099-da9bd3054860	4	-25728	Not Applicable	0	940	Not Available	Lung Adenocarcinoma	Not Available
TCGA-05-4389	70	MALE	1369	Lung Adenocarcinoma Mixed Subtype	Lung	Alive	T1	N0	M0	Stage IA	0	1369			TUMOR FREE				70	R-Upper	Not Applicable	TCGA-05-4389	a3de401d-91fe-49a2-bb07-81c1a06506e6	22	-25660	Not Applicable	0	1369	Not Available	Lung Adenocarcinoma	Not Available
TCGA-05-4398	47	FEMALE	1431	Lung Adenocarcinoma Mixed Subtype	Lung	Alive	T4	N3	M0	Stage IIIB	0	1431			TUMOR FREE				47	R-Upper	Not Applicable	TCGA-05-4398	31c96e35-5e2f-429c-b12a-7bc5a497a300	22	-17471	Not Applicable	0	1431	Not Available	Lung Adenocarcinoma	Not Available	TCGA-05-4398-D36463;TCGA-05-4398-D36465	9DC1C815-EC00-4CDE-BB84-3F8EB3DD9B4F;48CF8515-16A9-4E33-B2F5-AC6157DC8C51	Not Available;Not Available	5;5	92;92	0;0	Carboplatin;Etoposide	Complete Response;Complete Response	12;12	Not Available;Not Available	Not Available;Not Available	Not Available;Not Available	Not Available;Not Available	Not Applicable;Not Applicable	Not Available;Not Available	Not Available;Not Available	NO;NO	Chemotherapy;Chemotherapy
TCGA-50-5066	72	MALE	1442	Lung Adenocarcinoma Mixed Subtype	Lung	Alive	T2	N0	M0	Stage IB	1	477		Distant Metastasis	Not Available				72	R-Upper	Not Applicable	TCGA-50-5066	3199cfe5-3be3-43cd-a36b-5cf2c7a9929f	2	-26385	Not Applicable	0	297	Not Available	Lung Adenocarcinoma	Not Available	TCGA-50-5066-D32029;TCGA-50-5066-D32030;TCGA-50-5066-D32031	5be0e05b-35a4-4283-90e3-38874324ed7a;ad7d0412-3694-4490-8268-f0191cbe615c;1ac70461-ad8a-48f2-b045-ce88d310315b	Not Available;Not Available;Not Available	15;15;15	567;567;567	508;508;508	Carboplatin;Taxol;Avastin	Stable Disease;Stable Disease;Stable Disease	5;5;5	Not Available;Not Available;Not Available	Not Available;Not Available;Not Available	Not Available;Not Available;Not Available	Not Available;Not Available;Not Available	Not Applicable;Not Applicable;Not Applicable	Not Available;Not Available;Not Available	Not Available;Not Available;Not Available	NO;NO;NO	Chemotherapy;Chemotherapy;Chemotherapy
TCGA-62-8402	73	FEMALE	1498	Lung Adenocarcinoma Mixed Subtype	Lung	Dead	T2	N2	M0	Stage IIIA	1	772		Locoregional Recurrence	WITH TUMOR				73	R-Upper	Not Applicable	TCGA-62-8402	433a32d0-93d1-4897-8e36-beb1ec1d998e	4	-26934	Not Applicable	0	1445	Not Available	Lung Adenocarcinoma	Not Available
TCGA-78-7633	67	MALE	1528	Lung Adenocarcinoma Mixed Subtype	Lung	Dead	T2	N0	M0	Stage IB	1	1450		Locoregional Recurrence	Not Available				67	L-Upper	Not Applicable	TCGA-78-7633	44218b35-219c-4ad9-a01e-fde14067c4c0	31	-24713	Not Applicable	0	994	Not Available	Lung Adenocarcinoma	57
TCGA-73-7499	81	FEMALE	1531	Lung Adenocarcinoma Mixed Subtype	Lung	Dead	T2a	N0	M0	Stage IB	1	1447		Distant Metastasis	TUMOR FREE				81	R-Upper	Not Applicable	TCGA-73-7499	7782ceaa-da49-4232-8b3f-534971adaad8	31	-29683	Not Applicable	0	519	Not Available	Lung Adenocarcinoma	54
TCGA-64-5781	55	FEMALE	1559	Lung Adenocarcinoma Mixed Subtype	Lung	Alive	T2	N0	M0	Stage IB	1	96		Distant Metastasis	TUMOR FREE				55	R-Upper	Not Applicable	TCGA-64-5781	41c4c704-825e-49f5-9d54-dbd7d30725e0	3	-20219	Not Applicable	0	1202	Not Available	Lung Adenocarcinoma	73	TCGA-64-5781-D11407;TCGA-64-5781-D11405;TCGA-64-5781-D11406;TCGA-64-5781-D31491;TCGA-64-5781-D31492;TCGA-64-5781-D31493	92010938-ac4a-4ab1-b25e-dba6632b92ba;4ffd6d8f-3ded-49b0-a532-d0fb97ef1033;83cf163f-43dc-4a75-9ed6-a433a2226488;04bd06de-39e1-47d6-bdb4-de3aeccf9f63;86ff15d3-47d0-47e5-ad61-cded2ed6345d;acadc104-cf2b-4ac0-8598-f4e35edbb3d1	Not Available;Not Available;Not Available;Not Available;Not Available;Not Available	3;3;3;3;3;3	187;215;215;215;215;187	159;101;101;131;131;159	Bevacizumab;Cisplatin;Gemcitabine;Cisplatin;Gemcitabine;Bevacizumab	Not Available;Not Available;Not Available;Complete Response;Complete Response;Complete Response	5;5;5;5;5;5	3;4;4;Not Available;Not Available;Not Available	15;75;1250;Not Available;Not Available;Not Available	mg/kg;mg/m2;mg/m2;Not Available;Not Available;Not Available	PROGRESSION;ADJUVANT;PROGRESSION;Not Available;Not Available;Not Available	Not Applicable;Not Applicable;Not Applicable;Not Applicable;Not Applicable;Not Applicable	1;1;1;Not Available;Not Available;Not Available	IV;IV;IV;Not Available;Not Available;Not Available	NO;NO;NO;NO;NO;NO	Chemotherapy;Chemotherapy;Chemotherapy;Chemotherapy;Chemotherapy;Chemotherapy
TCGA-50-5946	62	MALE	1617	Lung Adenocarcinoma Mixed Subtype	Lung	Alive	T1	N0	MX	Stage IA	1	221		Distant Metastasis	WITH TUMOR				62	R-Upper	Not Applicable	TCGA-50-5946	c95957a7-1a1a-4c8d-bb61-7c99b500f224	2	-22852	Not Applicable	0	349	Not Available	Lung Adenocarcinoma	Not Available
TCGA-78-7537	72	MALE	1622	Lung Adenocarcinoma Mixed Subtype	Lung	Dead	T2	N0	M0	Stage IB	0	1622			Not Available				72	R-Upper	Not Applicable	TCGA-78-7537	67a2bc21-7c87-4678-997d-a434de672436	13	-26610	1622	0	Not Available	Not Available	Lung Adenocarcinoma	Not Available
TCGA-49-6744	64	FEMALE	1683	Lung Adenocarcinoma Mixed Subtype	Lung	Alive	T2a	N1	MX	Stage IIA	0	1683			TUMOR FREE				64	L-Upper	Not Applicable	TCGA-49-6744	15340dd3-84ae-49fb-989a-eb212f3e73da	10	-23484	Not Applicable	0	890	Not Available	Lung Adenocarcinoma	Not Available	TCGA-49-6744-D16686	9954442a-123d-4dc2-a41d-966d898e3090	Not Available	23	108	16	Not Available	Not Available	9	Not Available	Not Available	Not Available	ADJUVANT	Not Applicable	1	IV	NO	Chemotherapy
TCGA-62-A46R	54	FEMALE	1725	Lung Adenocarcinoma Mixed Subtype	Lung	Dead	T2	N0	M0	Stage IB	0	1725			TUMOR FREE				54	L-Lower	Not Applicable	TCGA-62-A46R	C497F8C7-2FB5-44D9-BC7C-69CFD0B51B54	29	-20063	1725	0	Not Available	Not Available	Lung Adenocarcinoma	Not Available
TCGA-50-5055	79	FEMALE	1830	Lung Adenocarcinoma Mixed Subtype	Lung	Dead	T1	N1	M0	Stage IIA	1	771		Locoregional Recurrence	WITH TUMOR				79	L-Lower	Not Applicable	TCGA-50-5055	cc3d9750-7ce0-489f-86d4-8017b7ebed29	2	-28988	Not Applicable	0	785	Not Available	Lung Adenocarcinoma	Not Available	TCGA-50-5055-D40457;TCGA-50-5055-D41755;TCGA-50-5055-D41761;TCGA-50-5055-D41762;TCGA-50-5055-D41763;TCGA-50-5055-D41764	851C0D83-B6C9-427B-A391-46ED77BABB58;7404E87B-2128-4132-AB47-14402C1130F0;9AAF3C36-BC75-459E-9B70-00E485E07138;53DEAEDA-8DF5-4023-9F27-12DD16A6A2C1;C6E4C339-ED92-49E9-BE3C-37BFC3B9D570;3B8F2796-A1BC-4B2A-AC33-8108523F87C6	Not Available;Not Available;Not Available;Not Available;Not Available;Not Available	27;27;27;27;27;27	153;1284;1284;1522;1649;Not Available	31;1135;1135;1284;1522;1649	Not specified;CARBOPLATIN;PACLITAXEL;ALIMTA;TARCEVA;TAXOTERE	Clinical Progressive Disease;Clinical Progressive Disease;Clinical Progressive Disease;Clinical Progressive Disease;Clinical Progressive Disease;Clinical Progressive Disease	3;3;3;3;3;3	Not Available;Not Available;Not Available;Not Available;Not Available;Not Available	Not Available;Not Available;Not Available;Not Available;Not Available;Not Available	Not Available;Not Available;Not Available;Not Available;Not Available;Not Available	Not Available;Not Available;Not Available;Not Available;Not Available;Not Available	Not Applicable;Not Applicable;Not Applicable;Not Applicable;Not Applicable;Not Applicable	Not Available;Not Available;Not Available;Not Available;Not Available;Not Available	Not Available;Not Available;Not Available;Not Available;Not Available;Not Available	NO;NO;NO;NO;NO;NO	Chemotherapy;Chemotherapy;Chemotherapy;Not Available;Chemotherapy;Chemotherapy
TCGA-78-7159	60	FEMALE	1974	Lung Adenocarcinoma Mixed Subtype	Lung	Alive	T1	NX	M0	Stage IA	0	1974			Not Available				60	L-Upper	Not Applicable	TCGA-78-7159	4d153600-81f9-44fb-b485-6355ec306d6a	27	-22261	Not Applicable	0	1221	Not Available	Lung Adenocarcinoma	Not Available
TCGA-62-A46U	71	FEMALE	2067	Lung Adenocarcinoma Mixed Subtype	Lung	Alive	T2	N1	M0	Stage IIB	0	2067			TUMOR FREE				71	R-Lower	Not Applicable	TCGA-62-A46U	793649E5-F479-4D64-8723-2EF488FE0FD9	30	-25998	Not Applicable	0	1708	Not Available	Lung Adenocarcinoma	Not Available	TCGA-62-A46U-D36362;TCGA-62-A46U-D40575	7D7C9C05-6714-45E1-BFA5-C1EC33D20EBF;A6950970-9BFA-42C0-99E7-E2B841A95279	Not Available;Not Available	30;25	161;161	71;71	Carboplatin;Navelbine	Complete Response;Complete Response	10;2	Not Available;Not Available	Not Available;Not Available	Not Available;Not Available	Not Available;Not Available	Not Applicable;Not Applicable	Not Available;Not Available	Not Available;Not Available	NO;NO	Chemotherapy;Chemotherapy
TCGA-NJ-A4YF	50	FEMALE	2161	Lung Adenocarcinoma Mixed Subtype	Lung	Alive	T1	N0	M0	Stage IA	0	2161			Unknown				50	R-Upper	Not Applicable	TCGA-NJ-A4YF	595FC3AD-F603-421B-B130-52F1F617050B	25	-18584	Not Applicable	0	1720	Not Available	Lung Adenocarcinoma	77.5
TCGA-62-A46V	78	FEMALE	2199	Lung Adenocarcinoma Mixed Subtype	Lung	Alive	T2	N0	M0	Stage IB	0	2199			TUMOR FREE				78	L-Lower	Not Applicable	TCGA-62-A46V	F809E21D-5F2E-4F3B-A1AA-D6B8D463552A	30	-28495	Not Applicable	0	1631	Not Available	Lung Adenocarcinoma	Not Available
TCGA-78-8655	77	FEMALE	2360	Lung Adenocarcinoma Mixed Subtype	Lung	Alive	T1	N0	M0	Stage IA	0	2360			Unknown				77	L-Lower	Not Applicable	TCGA-78-8655	a905d275-9283-4fa6-bbbf-46019bd1bcb7	23	-28379	Not Applicable	0	2360	Not Available	Lung Adenocarcinoma	93
TCGA-78-7162	75	MALE	3169	Lung Adenocarcinoma Mixed Subtype	Lung	Dead	T1	N0	M0	Stage IA	1	2218			Not Available				75	L-Upper	Not Applicable	TCGA-78-7162	16cd58db-d52c-403e-9e9c-6da2e99f6bad	3	-27593	3169	0	Not Available	Not Available	Lung Adenocarcinoma	Not Available
TCGA-78-7153	65	FEMALE	3635	Lung Adenocarcinoma Mixed Subtype	Lung	Alive	T2	N0	M0	Stage IB	0	3635			Not Available				65	R-Upper	Not Applicable	TCGA-78-7153	c353f949-5f66-4a2c-b8f0-17be8bf19e0a	29	-23922	Not Applicable	0	760	Not Available	Lung Adenocarcinoma	Not Available
TCGA-78-7149	71	MALE	3940	Lung Adenocarcinoma Mixed Subtype	Lung	Alive	T4	N0	M0	Stage IIIB	0	3940			Not Available				71	R-Lower	Not Applicable	TCGA-78-7149	2de1ba51-eae1-4a54-b7cd-d6d739fdc39d	3	-26285	Not Applicable	0	1093	Not Available	Lung Adenocarcinoma	Not Available
TCGA-86-8281	75	MALE	0	Lung Adenocarcinoma- Not Otherwise Specified (NOS)	Lung	Alive	T1	NX	M0	Stage IA	0	0			TUMOR FREE				75	R-Lower	Not Applicable	TCGA-86-8281	5d7ec32a-049f-4997-9882-1b3ac157e02d	30	-27409	Not Applicable	0	0	Not Available	Lung Adenocarcinoma	Not Available
TCGA-05-4244	70	MALE	0	Lung Adenocarcinoma- Not Otherwise Specified (NOS)	Lung	Alive	T2	N2	M1	Stage IV	0	0			TUMOR FREE				70	R-Lower	Not Applicable	TCGA-05-4244	34040b83-7e8a-4264-a551-b16621843e28	22	-25752	Not Applicable	0	0	Not Available	Lung Adenocarcinoma	Not Available
TCGA-55-8506	62	FEMALE	11	Lung Adenocarcinoma- Not Otherwise Specified (NOS)	Lung	Alive	T3	N0	MX	Stage IIB	0	11			Unknown				62	R-Upper	Not Applicable	TCGA-55-8506	3ed05070-6633-4de5-9f72-090f93aa2e4d	28	-22850	Not Applicable	0	11	Not Available	Lung Adenocarcinoma	Not Available
TCGA-35-3615	57	MALE	14	Lung Adenocarcinoma- Not Otherwise Specified (NOS)	Lung	Alive	T2	N0	M0	Stage IB	0	14			TUMOR FREE				57	R-Upper	Not Applicable	TCGA-35-3615	e8b7a103-644f-4865-92f8-80b053bd5e17	20	-21076	Not Applicable	0	14	Not Available	Lung Adenocarcinoma	Not Available
TCGA-NJ-A55A	76	FEMALE	15	Lung Adenocarcinoma- Not Otherwise Specified (NOS)	Lung	Alive	T2	N0	M0	Stage IB	0	15			TUMOR FREE				76	R-Lower	Not Applicable	TCGA-NJ-A55A	B8B5ED35-B299-4C1E-9226-5CA055DC7A43	27	-28022	Not Applicable	0	3	Not Available	Lung Adenocarcinoma	Not Available
TCGA-86-8672	59	MALE	19	Lung Adenocarcinoma- Not Otherwise Specified (NOS)	Lung	Dead	T3	N0	M0	Stage IIB	0	19			TUMOR FREE				59	R-Upper	Not Applicable	TCGA-86-8672	c0e263eb-1a83-4dc8-8abe-3dd2a59bae1b	31	-21682	Not Applicable	0	15	Not Available	Lung Adenocarcinoma	Not Available
TCGA-50-6673	84	FEMALE	22	Lung Adenocarcinoma- Not Otherwise Specified (NOS)	Lung	Dead	T1	N0	M0	Stage I	0	22			Not Available				84	R-Upper	Not Applicable	TCGA-50-6673	ab8d7f84-dd71-42c7-9471-4db967a9c89c	9	-30689	22	0	Not Available	Not Available	Lung Adenocarcinoma	Not Available
TCGA-86-8074	62	FEMALE	24	Lung Adenocarcinoma- Not Otherwise Specified (NOS)	Lung	Alive	T1b	N1	M0	Stage IIA	0	24			TUMOR FREE				62	L-Lower	Not Applicable	TCGA-86-8074	482eb2a7-6fed-4e4c-b1b6-14d6d869f855	9	-22862	Not Applicable	0	24	Not Available	Lung Adenocarcinoma	Not Available
TCGA-55-A493	54	FEMALE	28	Lung Adenocarcinoma- Not Otherwise Specified (NOS)	Lung	Alive	T2a	N0	M0	Stage IB	0	28			TUMOR FREE				54	R-Upper	Not Applicable	TCGA-55-A493	E43A2B72-35C6-4466-9007-CE96CAF77EA8	21	-20027	Not Applicable	0	28	Not Available	Lung Adenocarcinoma	102
TCGA-91-6849	75	FEMALE	35	Lung Adenocarcinoma- Not Otherwise Specified (NOS)	Lung	Alive	T2	N2	MX	Stage IIIA	0	35			Not Available				75	L-Upper	Not Applicable	TCGA-91-6849	953a908d-0993-42f6-853b-512611d19a2c	20	-27676	Not Applicable	0	35	Not Available	Lung Adenocarcinoma	66
TCGA-91-8499	76	FEMALE	36	Lung Adenocarcinoma- Not Otherwise Specified (NOS)	Lung	Alive	T1b	N0	MX	Stage IA	0	36			Unknown				76	L-Lower	Not Applicable	TCGA-91-8499	54480f58-7e63-4aed-a116-c2c2252e8364	29	-27853	Not Applicable	0	36	Not Available	Lung Adenocarcinoma	Not Available
TCGA-73-4677	74	MALE	38	Lung Adenocarcinoma- Not Otherwise Specified (NOS)	Lung	Dead	T2a	N0	M0		0	38			WITH TUMOR				74	R-Upper	Not Applicable	TCGA-73-4677	03c3409a-9d16-41d0-9e26-f9fc2547a4c8	7	-27381	38	0	Not Available	Not Available	Lung Adenocarcinoma	Not Available
TCGA-91-A4BC	59	MALE	44	Lung Adenocarcinoma- Not Otherwise Specified (NOS)	Lung	Alive	T2b	N0	MX	Stage IIA	0	44			Unknown				59	R-Upper	Not Applicable	TCGA-91-A4BC	EA0B9461-0D4D-4ADE-A255-1B03DD85E30E	5	-21565	Not Applicable	0	44	Not Available	Lung Adenocarcinoma	44
TCGA-99-8032	61	MALE	44	Lung Adenocarcinoma- Not Otherwise Specified (NOS)	Lung	Alive	T1a	N0	M0	Stage IA	0	44			TUMOR FREE				61	R-Upper	Not Applicable	TCGA-99-8032	7e83f9dd-b038-497b-a113-a55605398b7b	15	-22635	Not Applicable	0	44	Not Available	Lung Adenocarcinoma	54
TCGA-55-8616	58	FEMALE	48	Lung Adenocarcinoma- Not Otherwise Specified (NOS)	Lung	Alive	T2a	N0	M0	Stage IB	0	48			TUMOR FREE				58	R-Upper	Not Applicable	TCGA-55-8616	fe714ac0-f874-426a-924b-a2980232b5f7	28	-21225	Not Applicable	0	48	Not Available	Lung Adenocarcinoma	Not Available
TCGA-L9-A5IP	40	FEMALE	58	Lung Adenocarcinoma- Not Otherwise Specified (NOS)	Lung	Dead	T3	N2	M1b	Stage IV	1	49		Locoregional Recurrence	WITH TUMOR				40	R-Upper	Not Applicable	TCGA-L9-A5IP	2A43E61E-2151-4C5A-B062-74CE9DFD8D4A	14	-14681	58	0	Not Available	Not Available	Lung Adenocarcinoma	Not Available
TCGA-91-6830	65	FEMALE	60	Lung Adenocarcinoma- Not Otherwise Specified (NOS)	Lung	Alive	T1	N1	MX	Stage IIA	1	18		Distant Metastasis	WITH TUMOR				65	L-Upper	Not Applicable	TCGA-91-6830	5a2f8140-8f90-4e94-b703-5fa5aa96be7b	19	-23922	Not Applicable	0	1	Not Available	Lung Adenocarcinoma	Not Available
TCGA-67-3776	57	FEMALE	61	Lung Adenocarcinoma- Not Otherwise Specified (NOS)	Lung	Alive	T2	N1	M0	Stage IIB	0	61			TUMOR FREE				57	R-Lower	Not Applicable	TCGA-67-3776	102fba48-b23a-46d4-8371-71c11c1a6654	21	-20940	Not Applicable	0	61	579	Lung Adenocarcinoma	Not Available
TCGA-64-5775	71	MALE	62	Lung Adenocarcinoma- Not Otherwise Specified (NOS)	Lung	Dead	T4	N0	M0	Stage IIIA	1				WITH TUMOR				71	L-Upper	Not Applicable	TCGA-64-5775	c8544fb3-b26e-4672-bb81-a271db724b04	2	-26058	62	0	Not Available	Not Available	Lung Adenocarcinoma	Not Available	TCGA-64-5775-D11419;TCGA-64-5775-D11422	4d9280cc-1045-45ad-9f20-9ea5dc1ea652;7c68848c-8750-490a-811a-2d79abb12d7a	Not Available;Not Available	3;3	28;34	0;0	Carboplatin;Taxol	Not Available;Not Available	5;5	02;05	5;80	AUC;mg/m2	OTHER, SPECIFY IN NOTES;OTHER, SPECIFY IN NOTES	Neo-Adjuvant;Neo-Adjuvant	1;1	IV;IV	NO;NO	Chemotherapy;Chemotherapy
TCGA-MP-A4TC	77	MALE	74	Lung Adenocarcinoma- Not Otherwise Specified (NOS)	Lung	Dead	T1	N2	M0	Stage IIIA	0	74			TUMOR FREE				77	R-Middle	Not Applicable	TCGA-MP-A4TC	99C35245-E1C8-4805-B7A5-F703BB506030	2	-28471	74	0	Not Available	Not Available	Lung Adenocarcinoma	68	TCGA-MP-A4TC-D41397;TCGA-MP-A4TC-D41398	2D936FD6-139F-4EBD-9EAB-D843254E987A;ED1C314A-2C4D-4A19-A6A2-0FB17145C3E5	Not Available;Not Available	18;18	25;25	25;25	Cisplatin;Navelbine	Complete Response;Complete Response	3;3	Not Available;Not Available	Not Available;Not Available	Not Available;Not Available	Not Available;Not Available	Not Applicable;Not Applicable	Not Available;Not Available	Not Available;Not Available	NO;NO	Chemotherapy;Chemotherapy
TCGA-91-6835	81	FEMALE	79	Lung Adenocarcinoma- Not Otherwise Specified (NOS)	Lung	Alive	T1	N0	M0	Stage IA	0	79			Not Available				81	R-Lower	Not Applicable	TCGA-91-6835	2f09479f-87fc-4c34-8e2c-333e970a3681	20	-29887	Not Applicable	0	35	Not Available	Lung Adenocarcinoma	78
TCGA-95-8494	67	MALE	84	Lung Adenocarcinoma- Not Otherwise Specified (NOS)	Lung	Alive	T2a	N1	M0	Stage IIA	0	84			Unknown				67	R-Middle	Not Applicable	TCGA-95-8494	6ee9caec-65ac-46db-9426-ffaa31967ae2	30	-24773	Not Applicable	0	71	Not Available	Lung Adenocarcinoma	Not Available
TCGA-MN-A4N5	63	MALE	84	Lung Adenocarcinoma- Not Otherwise Specified (NOS)	Lung	Alive	T1a	N0	M0	Stage IA	0	84			Unknown				63	L-Upper	Not Applicable	TCGA-MN-A4N5	17E09B0D-EAB2-40EC-AE3C-BE9AB63FCEF0	4	-23257	Not Applicable	0	84	Not Available	Lung Adenocarcinoma	82
TCGA-95-7562	71	MALE	87	Lung Adenocarcinoma- Not Otherwise Specified (NOS)	Lung	Dead	T2a	N1	M0	Stage IIA	0	87			TUMOR FREE				71	R-Lower	Not Applicable	TCGA-95-7562	193201a3-1447-47b1-bdf1-11ae0eb3b2f3	13	-26000	87	0	Not Available	Not Available	Lung Adenocarcinoma	57	TCGA-95-7562-D33261;TCGA-95-7562-D33262	1CB62B54-E04A-4A35-A0C0-5362A3F24D93;4F33410C-01F5-4F0E-A0A8-A416520BE0F7	Not Available;Not Available	26;26	81;81	60;60	CISPLATIN;ALIMTA	Unknown;Unknown	6;6	Not Available;Not Available	Not Available;Not Available	Not Available;Not Available	Not Available;Not Available	Not Applicable;Not Applicable	Not Available;Not Available	Not Available;Not Available	NO;NO	Chemotherapy;Chemotherapy
TCGA-44-2666	43	MALE	97	Lung Adenocarcinoma- Not Otherwise Specified (NOS)	Lung	Dead	T2	N0	M0	Stage IB	1				WITH TUMOR		FPPP	TCGA	43	R-Upper	Not Applicable	TCGA-44-2666	e16ca88f-488b-40f0-9169-e5a62482a2ff	8	-15970	97	0	97	97	Lung Adenocarcinoma	66
TCGA-55-A490	78	MALE	99	Lung Adenocarcinoma- Not Otherwise Specified (NOS)	Lung	Dead	T2b	N0	MX	Stage IIA	0	99			TUMOR FREE				78	R-Upper	Not Applicable	TCGA-55-A490	B89DE053-D253-447F-952E-9A2EDCF6BCA5	21	-28728	Not Applicable	0	48	Not Available	Lung Adenocarcinoma	40	TCGA-55-A490-D59079;TCGA-55-A490-D59080	A6D28342-BD3F-4814-B710-BFBA6B19D0B3;2A35CBA5-76D7-4EAC-AF33-941BD871E623	Not Available;Not Available	30;30	89;89	89;89	Carboplatin;Alimta	Unknown;Unknown	4;4	Not Available;Not Available	Not Available;Not Available	Not Available;Not Available	Not Available;Not Available	Not Applicable;Not Applicable	Not Available;Not Available	Not Available;Not Available	NO;NO	Chemotherapy;Chemotherapy
TCGA-86-A4D0	48	MALE	116	Lung Adenocarcinoma- Not Otherwise Specified (NOS)	Lung	Dead	T2b	N0	M0	Stage IIA	0	116			TUMOR FREE				48	R-Upper	Not Applicable	TCGA-86-A4D0	528A0FCE-0719-4B19-A69D-3F18681696C5	6	-17607	Not Applicable	0	30	Not Available	Lung Adenocarcinoma	Not Available	TCGA-86-A4D0-D52966;TCGA-86-A4D0-D52968	6BF8E543-7F35-4B18-83AE-963B50ADA0CD;781B2224-221B-4BDA-9872-513C7BF06A99	Not Available;Not Available	9;9	80;80	76;76	Etoposide;Cisplatin	Complete Response;Complete Response	12;12	Not Available;Not Available	Not Available;Not Available	Not Available;Not Available	Not Available;Not Available	Not Applicable;Not Applicable	Not Available;Not Available	Not Available;Not Available	NO;NO	Chemotherapy;Chemotherapy
TCGA-50-6591	63	FEMALE	119	Lung Adenocarcinoma- Not Otherwise Specified (NOS)	Lung	Dead	T2	N0	M1	Stage IV	1				WITH TUMOR				63	L-Lower	Not Applicable	TCGA-50-6591	9b132e4f-7e35-4cc5-8711-43ad62b906d0	25	-23067	119	0	Not Available	Not Available	Lung Adenocarcinoma	Not Available
TCGA-55-7727	70	MALE	119	Lung Adenocarcinoma- Not Otherwise Specified (NOS)	Lung	Alive	T1a	N2	MX	Stage IIIA	0	119			TUMOR FREE				70	L-Upper	Not Applicable	TCGA-55-7727	ba49117e-dab6-4e7d-bc44-f11dcafa1318	8	-25929	Not Applicable	0	34	Not Available	Lung Adenocarcinoma	86
TCGA-05-4250	79	FEMALE	121	Lung Adenocarcinoma- Not Otherwise Specified (NOS)	Lung	Dead	T3	N1	M0	Stage IIIA	0	121			Not Available				79	R-Lower	Not Applicable	TCGA-05-4250	f98ecd8a-b878-4f53-b911-20cd8e17281c	22	-29068	121	0	Not Available	Not Available	Lung Adenocarcinoma	Not Available
TCGA-86-8055	79	MALE	124	Lung Adenocarcinoma- Not Otherwise Specified (NOS)	Lung	Dead	T2a	N1	M0	Stage IIA	0	124			TUMOR FREE				79	L-Upper	Not Applicable	TCGA-86-8055	34d8e84e-c3e1-417d-8b9b-8563d9fa0f8e	9	-29124	Not Applicable	0	10	Not Available	Lung Adenocarcinoma	Not Available
TCGA-73-4670	69	FEMALE	131	Lung Adenocarcinoma- Not Otherwise Specified (NOS)	Lung	Alive	T2	N0	M1	Stage IV	0	131			WITH TUMOR				69	L-Upper	Not Applicable	TCGA-73-4670	1b354837-4925-4480-ac32-6b44d0957314	6	-25526	Not Applicable	0	14	Not Available	Lung Adenocarcinoma	Not Available	TCGA-73-4670-D12984;TCGA-73-4670-D12987;TCGA-73-4670-D12986;TCGA-73-4670-D12988	fce5249c-69e4-43b1-ba19-7261731a8a90;06e09d14-17d7-4d81-a98c-780ac3ff2162;2aaeb964-d8d0-4811-85a8-5b26948bf157;634e1395-f22a-4b7b-80d6-9f2d2929ccd1	Not Available;Not Available;Not Available;Not Available	15;15;15;15	110;110;110;54	33;33;54;33	carboplatin;Avastin;alimta;taxol	Not Available;Not Available;Not Available;Not Available	6;6;6;6	4;4;4;1	538;930;680;308	mg;mg;mg;mg	ADJUVANT;ADJUVANT;ADJUVANT;ADJUVANT	Not Applicable;Not Applicable;Not Applicable;Not Applicable	1;1;2;1	IV;IV;IV;IV	NO;NO;NO;NO	Chemotherapy;Chemotherapy;Chemotherapy;Chemotherapy
TCGA-67-6216	57	FEMALE	141	Lung Adenocarcinoma- Not Otherwise Specified (NOS)	Lung	Alive	T1a	N0	M0	Stage IA	0	141			TUMOR FREE				57	R-Middle	Not Applicable	TCGA-67-6216	ccecce70-dd54-4c5b-bf9f-ca87d290cb00	3	-20967	Not Applicable	0	141	Not Available	Lung Adenocarcinoma	Not Available
TCGA-55-8092	75	MALE	154	Lung Adenocarcinoma- Not Otherwise Specified (NOS)	Lung	Dead	T3	N0	MX	Stage IIB	1	127		Locoregional Recurrence	TUMOR FREE				75	R-Upper	Not Applicable	TCGA-55-8092	4b92fce2-3772-40eb-ab34-a27937b58590	8	-27597	Not Applicable	0	26	Not Available	Lung Adenocarcinoma	19
TCGA-MP-A4T8	68	MALE	161	Lung Adenocarcinoma- Not Otherwise Specified (NOS)	Lung	Dead	T2	N2	M0	Stage IIIA	0	161			Unknown				68	L-Upper	Not Applicable	TCGA-MP-A4T8	7C4ED533-EE66-48BE-A84B-FF8607742818	2	-25069	161	0	Not Available	Not Available	Lung Adenocarcinoma	102	TCGA-MP-A4T8-D41347;TCGA-MP-A4T8-D41348	5847897E-0C0F-4333-98FC-46101B12E294;254AEB4C-E848-471D-90B6-75DC48A1F902	Not Available;Not Available	15;15	72;72	42;42	Navelbine;Cisplatin	Unknown;Unknown	3;3	Not Available;Not Available	Not Available;Not Available	Not Available;Not Available	Not Available;Not Available	Not Applicable;Not Applicable	Not Available;Not Available	Not Available;Not Available	NO;NO	Chemotherapy;Chemotherapy
TCGA-MP-A4T7	75	FEMALE	167	Lung Adenocarcinoma- Not Otherwise Specified (NOS)	Lung	Dead	T2	N0	M1	Stage IV	0	167			Unknown				75	R-Lower	Not Applicable	TCGA-MP-A4T7	47062AD2-BA82-45C8-A871-BDEA84F0C405	2	-27603	167	0	Not Available	Not Available	Lung Adenocarcinoma	57
TCGA-55-6712	71	MALE	171	Lung Adenocarcinoma- Not Otherwise Specified (NOS)	Lung	Dead	T2a	N1	MX	Stage IIA	1				WITH TUMOR				71	L-Upper	Not Applicable	TCGA-55-6712	f17d3463-af6c-42c2-a8e9-fae45f69286f	19	Not Available	Not Applicable	0	24	Not Available	Lung Adenocarcinoma	Not Available	TCGA-55-6712-D46640;TCGA-55-6712-D46641	54BFE572-6DCC-4E84-884A-ED9F30AA3A5E;E61C6649-A6C8-4399-BC96-CE8A7ADA6686	Not Available;Not Available	13;13	164;164	55;55	Carboplatin;Taxol	Clinical Progressive Disease;Clinical Progressive Disease	8;8	Not Available;Not Available	Not Available;Not Available	Not Available;Not Available	Not Available;Not Available	Not Applicable;Not Applicable	Not Available;Not Available	Not Available;Not Available	NO;NO	Chemotherapy;Chemotherapy
TCGA-67-6215	52	FEMALE	174	Lung Adenocarcinoma- Not Otherwise Specified (NOS)	Lung	Alive	T2a	N0	M0	Stage IB	0	174			TUMOR FREE				52	R-Lower	Not Applicable	TCGA-67-6215	dbd5b0de-94c9-45dd-afb3-6820a7ecaca2	2	-19310	Not Applicable	0	162	Not Available	Lung Adenocarcinoma	Not Available	TCGA-67-6215-D13739;TCGA-67-6215-D13760	f689f65f-4ee1-458b-a0a3-0830819796fc;7199c0c9-6baf-4418-a719-d2c648677db4	Not Available;Not Available	11;12	148;148	85;85	CISPLATIN;ALIMTA	Not Available;Not Available	7;7	4;4	135;900	mg;mg	ADJUVANT;ADJUVANT	Not Applicable;Not Applicable	1;1	IV;IV	NO;NO	Chemotherapy;Chemotherapy
TCGA-55-6978	81	MALE	176	Lung Adenocarcinoma- Not Otherwise Specified (NOS)	Lung	Dead	T2b	N0	MX	Stage IIA	1	42			WITH TUMOR				81	R-Middle	Not Applicable	TCGA-55-6978	5134c56f-8286-4ec8-8348-237cee7dad5e	27	Not Available	176	0	Not Available	Not Available	Lung Adenocarcinoma	Not Available
TCGA-35-4123	38	MALE	182	Lung Adenocarcinoma- Not Otherwise Specified (NOS)	Lung	Alive	T1	N0	M0	Stage IA	0	182			TUMOR FREE				38	R-Upper	Not Applicable	TCGA-35-4123	6cf49cf0-de4c-4c90-8358-eae19c6206b0	20	-14064	Not Applicable	0	182	Not Available	Lung Adenocarcinoma	Not Available
TCGA-93-8067	77	MALE	186	Lung Adenocarcinoma- Not Otherwise Specified (NOS)	Lung	Alive	T2a	N0	MX	Stage IB	0	186			TUMOR FREE				77	L-Lower	Not Applicable	TCGA-93-8067	bbe88801-34f3-46d2-bbfd-b46c3901ed71	18	-28453	Not Applicable	0	186	Not Available	Lung Adenocarcinoma	47
TCGA-55-7914	71	FEMALE	187	Lung Adenocarcinoma- Not Otherwise Specified (NOS)	Lung	Dead	T1b	N1	MX	Stage IIA	1				WITH TUMOR				71	R-Upper	Not Applicable	TCGA-55-7914	69dba721-a168-47a4-b7ff-80a448bad654	10	-26105	Not Applicable	0	3	Not Available	Lung Adenocarcinoma	56	TCGA-55-7914-D59093;TCGA-55-7914-D59094;TCGA-55-7914-D59095	6C2F2B61-58BA-4970-BC91-DF0902E87C39;5EEF9195-2694-425E-9C08-5C82278C9C16;6A7819DA-BFA9-4BCF-BA27-3DC196B9EF70	Not Available;Not Available;Not Available	30;30;30	132;132;132	27;27;27	Carboplatin;Alimta;Avastin	Clinical Progressive Disease;Clinical Progressive Disease;Clinical Progressive Disease	4;4;4	Not Available;Not Available;Not Available	Not Available;Not Available;Not Available	Not Available;Not Available;Not Available	Not Available;Not Available;Not Available	Not Applicable;Not Applicable;Not Applicable	Not Available;Not Available;Not Available	Not Available;Not Available;Not Available	NO;NO;NO	Chemotherapy;Chemotherapy;Chemotherapy
TCGA-50-6595	74	FEMALE	189	Lung Adenocarcinoma- Not Otherwise Specified (NOS)	Lung	Dead	T2	N2	M0	Stage IIIA	1	182		Distant Metastasis	WITH TUMOR				74	R-Upper	Not Applicable	TCGA-50-6595	82476d2d-e403-4f6b-8dd6-cc84e3329478	25	-27197	189	0	Not Available	Not Available	Lung Adenocarcinoma	Not Available	TCGA-50-6595-D44132	5CE76459-2545-4AE1-BFB7-D99A28C8576B	Not Available	13	162	123	Carboplatin	Clinical Progressive Disease	6	Not Available	Not Available	Not Available	Not Available	Not Applicable	Not Available	Not Available	NO	Chemotherapy
TCGA-L9-A443	63	FEMALE	193	Lung Adenocarcinoma- Not Otherwise Specified (NOS)	Lung	Dead	T1a	N0	MX	Stage IA	0	193			Not Available				63	L-Lower	Not Applicable	TCGA-L9-A443	3B89AC82-63F6-41B9-A03D-34B9FFC1550D	26	-23062	Not Applicable	0	116	Not Available	Lung Adenocarcinoma	61
TCGA-71-8520	60	FEMALE	210	Lung Adenocarcinoma- Not Otherwise Specified (NOS)	Lung	Dead	T2	N0	M0	Stage IB	1	179		Locoregional Recurrence	TUMOR FREE				60	L-Upper	Not Applicable	TCGA-71-8520	37884d39-64e8-4242-b6bd-4c0a1daa21cd	15	-21921	Not Applicable	0	3	Not Available	Lung Adenocarcinoma	Not Available
TCGA-44-7662	61	MALE	218	Lung Adenocarcinoma- Not Otherwise Specified (NOS)	Lung	Alive	T2a	N0	MX	Stage IB	0	218			TUMOR FREE				61	L-Upper	Not Applicable	TCGA-44-7662	ab9e6815-4d13-44db-93e5-553eb4f5bc95	21	-22543	Not Applicable	0	50	Not Available	Lung Adenocarcinoma	57
TCGA-91-6848	59	MALE	224	Lung Adenocarcinoma- Not Otherwise Specified (NOS)	Lung	Alive	T2	N2	MX	Stage IIIA	0	224			Not Available				59	L-Upper	Not Applicable	TCGA-91-6848	0232d299-4cdf-4fd7-9a5e-8d13c208b40c	19	-21829	Not Applicable	0	127	Not Available	Lung Adenocarcinoma	Not Available	TCGA-91-6848-D32644;TCGA-91-6848-D33330	84DFEC23-536C-4115-8F5A-A423FC91FAE2;C0CD8924-B559-41B3-B3A3-53EFB06231E5	Not Available;Not Available	5;28	154;154	91;91	Cisplatin;Docetaxel	Complete Response;Complete Response	6;6	Not Available;Not Available	Not Available;Not Available	Not Available;Not Available	Not Available;Not Available	Not Applicable;Not Applicable	Not Available;Not Available	Not Available;Not Available	NO;NO	Chemotherapy;Chemotherapy
TCGA-35-4122	69	MALE	225	Lung Adenocarcinoma- Not Otherwise Specified (NOS)	Lung	Alive	T1	N0	M0	Stage IA	0	225			TUMOR FREE				69	L-Upper	Not Applicable	TCGA-35-4122	44adf4cb-2829-4153-80fd-a8b7ee0e654a	20	-25491	Not Applicable	0	225	Not Available	Lung Adenocarcinoma	Not Available
TCGA-55-6979	59	FEMALE	237	Lung Adenocarcinoma- Not Otherwise Specified (NOS)	Lung	Dead	T2	N1	M0	Stage IIB	1	195		Distant Metastasis	WITH TUMOR				59	L-Upper	Not Applicable	TCGA-55-6979	5af499be-d2b9-4eaf-9a9f-435dccb51917	26	-21780	237	0	Not Available	Not Available	Lung Adenocarcinoma	Not Available	TCGA-55-6979-D40547;TCGA-55-6979-D40548	F521F7CC-4443-4315-B2C2-B486B17D0DC5;7F10EFEE-013A-4927-8BAD-1683AED5FA99	Not Available;Not Available	22;22	149;149	57;57	Carboplatin;Taxol	Clinical Progressive Disease;Clinical Progressive Disease	2;2	Not Available;Not Available	Not Available;Not Available	Not Available;Not Available	Not Available;Not Available	Not Applicable;Not Applicable	Not Available;Not Available	Not Available;Not Available	NO;NO	Chemotherapy;Chemotherapy
TCGA-78-7536	69	MALE	244	Lung Adenocarcinoma- Not Otherwise Specified (NOS)	Lung	Dead	T2	N2	M0	Stage IIIA	1	231			WITH TUMOR				69	R-Upper	Not Applicable	TCGA-78-7536	daf0e08e-1738-43f8-874a-b37d79cbe3a7	19	-25558	244	0	Not Available	Not Available	Lung Adenocarcinoma	Not Available
TCGA-50-5072	74	MALE	250	Lung Adenocarcinoma- Not Otherwise Specified (NOS)	Lung	Dead	T2	N2	M0	Stage IIIA	1	213		Distant Metastasis	WITH TUMOR				74	L-Upper	Not Applicable	TCGA-50-5072	1575148b-0f63-44ee-86fd-93ae1a02be0b	26	-27036	Not Applicable	0	246	Not Available	Lung Adenocarcinoma	Not Available	TCGA-50-5072-D16665;TCGA-50-5072-D16677;TCGA-50-5072-D32061;TCGA-50-5072-D32062	4adceb9e-78a8-4ce3-b347-89e14fa7ad72;74b1d95f-22cc-40ec-9b91-d894a1520042;84dcbd76-6ce7-47f8-beba-5421a69c3189;26e785c9-d595-4ed7-a15b-7a0d73b47e07	Not Available;Not Available;Not Available;Not Available	22;23;16;16	68;68;182;182	22;22;121;121	Cisplatin;TAXOTERE;Carboplatin;Taxol	Not Available;Not Available;Clinical Progressive Disease;Clinical Progressive Disease	9;9;5;5	3;3;Not Available;Not Available	4;4;Not Available;Not Available	mg/m2;mg/m2;Not Available;Not Available	OTHER, SPECIFY IN NOTES;OTHER, SPECIFY IN NOTES;Not Available;Not Available	neoadjuvant;neoadjuvant;Not Applicable;Not Applicable	1;Not Available;Not Available;Not Available	IV;IV;Not Available;Not Available	NO;NO;NO;NO	Chemotherapy;Chemotherapy;Chemotherapy;Chemotherapy
TCGA-78-7166	84	MALE	258	Lung Adenocarcinoma- Not Otherwise Specified (NOS)	Lung	Dead	T2	N1	M0	Stage IIB	0	258			Not Available				84	L-Lower	Not Applicable	TCGA-78-7166	b40d0849-f4ef-4a14-9732-9beb708cb46b	28	-30869	258	0	Not Available	Not Available	Lung Adenocarcinoma	Not Available
TCGA-44-8120	58	MALE	260	Lung Adenocarcinoma- Not Otherwise Specified (NOS)	Lung	Alive	T2a	N0	M0	Stage IB	0	260			TUMOR FREE				58	R-Upper	Not Applicable	TCGA-44-8120	83e38dbd-edab-47f2-b19f-6ea38fc6bece	31	-21188	Not Applicable	0	169	Not Available	Lung Adenocarcinoma	Not Available
TCGA-49-AAR9	61	MALE	260	Lung Adenocarcinoma- Not Otherwise Specified (NOS)	Lung	Dead	T3	N0	MX	Stage IIB	0	260			WITH TUMOR				61	Other (please specify)	ALL 3 LOBES OF RT LUNG	TCGA-49-AAR9	47B749E6-E060-4AA1-8F29-976E489BA789	18	-22510	260	0	Not Available	Not Available	Lung Adenocarcinoma	Not Available
TCGA-35-5375	61	MALE	264	Lung Adenocarcinoma- Not Otherwise Specified (NOS)	Lung	Alive	T2	N2	M0	Stage IIIA	0	264			TUMOR FREE				61	L-Upper	Not Applicable	TCGA-35-5375	5d2a9a4f-678d-4089-a8c5-81a5cb696629	20	-22628	Not Applicable	0	264	Not Available	Lung Adenocarcinoma	Not Available
TCGA-49-4507	73	FEMALE	268	Lung Adenocarcinoma- Not Otherwise Specified (NOS)	Lung	Dead	T3	N1	M0	Stage IIIA	1	158			WITH TUMOR				73	Discrepancy	Not Available	TCGA-49-4507	50b2c647-aecd-4c81-af22-0d8116593552	2	-26851	268	0	Not Available	Not Available	Lung Adenocarcinoma	Not Available	TCGA-49-4507-D7010;TCGA-49-4507-D13868;TCGA-49-4507-D17259	5d1cdc10-8244-4d21-b7fd-b69dfe9548dc;96cdd9a1-d9ad-4861-88e3-d65b2d13f956;7c8c9fcb-3b5f-42fe-9f31-c8319cde0fc7	Not Available;Not Available;Not Available	2;18;6	110;110;Not Available	47;47;174	Taxol;Carboplatin;Gemcitabine	Not Available;Not Available;Not Available	2;7;10	4;4;Not Available	Not Available;Not Available;Not Available	Not Available;Not Available;Not Available	ADJUVANT;ADJUVANT;RECURRENCE	Not Applicable;Not Applicable;Not Applicable	1;1;2	IV;IV;IV	NO;NO;NO	Chemotherapy;Chemotherapy;Chemotherapy
TCGA-05-5429	60	MALE	275	Lung Adenocarcinoma- Not Otherwise Specified (NOS)	Lung	Dead	T3	N2	M0	Stage IIIA	0	275			TUMOR FREE				60	L-Upper	Not Applicable	TCGA-05-5429	63bd2175-4b7c-44c9-aef3-9efc8f79837b	22	-22066	Not Applicable	0	30	Not Available	Lung Adenocarcinoma	Not Available
TCGA-73-4676	45	MALE	281	Lung Adenocarcinoma- Not Otherwise Specified (NOS)	Lung	Dead	T2a	N1	M0	Stage IIA	1				TUMOR FREE				45	R-Upper	Not Applicable	TCGA-73-4676	195a5afb-b79f-44d2-9d12-884487630c2b	18	-16746	Not Applicable	0	122	Not Available	Lung Adenocarcinoma	86	TCGA-73-4676-D12586;TCGA-73-4676-D12585;TCGA-73-4676-D12587;TCGA-73-4676-D12556	48957710-70e7-4615-9717-fb2a9174b210;0989c0d2-81e6-4f78-93b4-3a7f35ba221b;1eba36d1-01f8-4cd4-b90d-98cc949417f0;da213998-af4a-4a37-967e-419359cab836	Not Available;Not Available;Not Available;Not Available	2;2;2;2	66;-40;66;-40	45;-74;45;-74	Docetaxel;Cisplatin;Cisplatin;Docetaxel	Not Available;Not Available;Not Available;Not Available	6;6;6;6	2;3;2;3	Not Available;75;Not Available;75	mg/m2;mg/m2;mg/m2;mg/m2	ADJUVANT;OTHER, SPECIFY IN NOTES;ADJUVANT;OTHER, SPECIFY IN NOTES	Not Applicable;neo-adjuvant;Not Applicable;neo-adjuvant	2;1;2;1	IV;IV;IV;IV	NO;NO;NO;NO	Chemotherapy;Chemotherapy;Chemotherapy;Chemotherapy
TCGA-44-8119	73	MALE	285	Lung Adenocarcinoma- Not Otherwise Specified (NOS)	Lung	Alive	T3	N0	M0	Stage IIB	0	285			TUMOR FREE				73	R-Upper	Not Applicable	TCGA-44-8119	230dc42d-681c-4e31-9d2e-c724e61829fb	31	-27003	Not Applicable	0	99	Not Available	Lung Adenocarcinoma	40
TCGA-44-A47B	79	MALE	287	Lung Adenocarcinoma- Not Otherwise Specified (NOS)	Lung	Alive	T2a	N0	M0	Stage IB	0	287			TUMOR FREE				79	R-Upper	Not Applicable	TCGA-44-A47B	967D6548-5A84-4B7E-BC3F-2E522859FCE6	20	-28869	Not Applicable	0	105	Not Available	Lung Adenocarcinoma	73
TCGA-MP-A4TD	71	MALE	307	Lung Adenocarcinoma- Not Otherwise Specified (NOS)	Lung	Dead	T2	N2	M0	Stage IIIA	1	226		Locoregional Recurrence	Unknown				71	L-Lower	Not Applicable	TCGA-MP-A4TD	383D1253-349F-43B3-BEBD-9F1D1CF14B3D	8	-25983	307	0	Not Available	Not Available	Lung Adenocarcinoma	61	TCGA-MP-A4TD-D41400;TCGA-MP-A4TD-D41401	151B0D62-C2EE-442B-8FC7-DDCE9131ABBD;429B9434-707A-41B3-A4B6-07DA60A412A3	Not Available;Not Available	18;18	165;165	75;75	Cisplatin;Gemcitabine	Complete Response;Complete Response	3;3	Not Available;Not Available	Not Available;Not Available	Not Available;Not Available	Not Available;Not Available	Not Applicable;Not Applicable	Not Available;Not Available	Not Available;Not Available	NO;NO	Chemotherapy;Chemotherapy
TCGA-L9-A444	60	FEMALE	307	Lung Adenocarcinoma- Not Otherwise Specified (NOS)	Lung	Alive	T1a	N0	MX	Stage IA	0	307			Not Available				60	R-Upper	Not Applicable	TCGA-L9-A444	4A1D30E8-E93A-41ED-8E54-08EAFF6556A7	26	-22202	Not Applicable	0	6	Not Available	Lung Adenocarcinoma	57
TCGA-50-7109	60	MALE	308	Lung Adenocarcinoma- Not Otherwise Specified (NOS)	Lung	Dead	T1	N0	M0	Stage IA	1	15		Distant Metastasis	Not Available				60	R-Lower	Not Applicable	TCGA-50-7109	7eb540b4-8dd3-4382-a488-e48b1c7213b3	9	-21979	Not Applicable	0	255	Not Available	Lung Adenocarcinoma	Not Available
TCGA-91-6831	66	MALE	310	Lung Adenocarcinoma- Not Otherwise Specified (NOS)	Lung	Alive	T2	N0	MX	Stage IB	0	310			TUMOR FREE				66	R-Middle	Not Applicable	TCGA-91-6831	db0b9e63-4272-4f29-bf0e-1ec0fe79a9d7	19	-24436	Not Applicable	0	39	Not Available	Lung Adenocarcinoma	Not Available
TCGA-78-7542	56	MALE	321	Lung Adenocarcinoma- Not Otherwise Specified (NOS)	Lung	Dead	T2	N0	M0	Stage IB	0	321			Not Available				56	R-Upper	Not Applicable	TCGA-78-7542	e64f76e4-f748-4d9e-ba71-53e2818a7920	13	-20763	321	0	Not Available	Not Available	Lung Adenocarcinoma	Not Available
TCGA-78-8660	69	MALE	321	Lung Adenocarcinoma- Not Otherwise Specified (NOS)	Lung	Dead	T2	N1	M0	Stage IIB	1	242		Distant Metastasis	WITH TUMOR				69	R-Lower	Not Applicable	TCGA-78-8660	781f40c9-c099-4c96-8269-ebe2a449c93d	23	-25422	321	0	Not Available	Not Available	Lung Adenocarcinoma	87
TCGA-91-6828	70	MALE	323	Lung Adenocarcinoma- Not Otherwise Specified (NOS)	Lung	Alive	T1a	N0	M0	Stage IA	0	323			Not Available				70	L-Lower	Not Applicable	TCGA-91-6828	9536e32d-2707-48d2-a36d-08c521665bb9	15	-25870	Not Applicable	0	38	Not Available	Lung Adenocarcinoma	71
TCGA-MP-A4TF	58	FEMALE	336	Lung Adenocarcinoma- Not Otherwise Specified (NOS)	Lung	Dead	T2b	N0	M0	Stage IIA	1	195		Distant Metastasis	WITH TUMOR				58	R-Upper	Not Applicable	TCGA-MP-A4TF	86DAC334-F30E-438E-810A-8E45F69DBB7E	2	-21387	336	0	Not Available	Not Available	Lung Adenocarcinoma	77	TCGA-MP-A4TF-D41409;TCGA-MP-A4TF-D41410	DB475CAC-B2D9-461C-A714-D5BBD7B9CF48;51556339-4419-45EF-B7B5-597FECF9A3D5	Not Available;Not Available	18;18	151;133	48;48	Navelbine;Cisplatin	Partial Response;Partial Response	3;3	Not Available;Not Available	Not Available;Not Available	Not Available;Not Available	Not Available;Not Available	Not Applicable;Not Applicable	Not Available;Not Available	Not Available;Not Available	NO;NO	Chemotherapy;Chemotherapy
TCGA-44-A47F	74	MALE	337	Lung Adenocarcinoma- Not Otherwise Specified (NOS)	Lung	Alive	T2b	N1	M0	Stage IIB	0	337			TUMOR FREE				74	L-Upper	Not Applicable	TCGA-44-A47F	F61D599A-43BD-4743-9568-678317E75955	23	-27122	Not Applicable	0	246	Not Available	Lung Adenocarcinoma	Not Available	TCGA-44-A47F-D36953;TCGA-44-A47F-D36954	73D0B0CD-088C-4220-9ED5-280121CCD432;2F7AD0AB-78F2-4B48-8180-C42A2ECE1D3A	Not Available;Not Available	20;20	185;185	122;122	Alimta;Cisplatin	Complete Response;Complete Response	11;11	Not Available;Not Available	Not Available;Not Available	Not Available;Not Available	Not Available;Not Available	Not Applicable;Not Applicable	Not Available;Not Available	Not Available;Not Available	NO;NO	Chemotherapy;Chemotherapy
TCGA-73-A9RS	41	MALE	340	Lung Adenocarcinoma- Not Otherwise Specified (NOS)	Lung	Dead	T3	N0	M0	Stage IIB	1	107		Locoregional Recurrence	WITH TUMOR				41	R-Upper	Not Applicable	TCGA-73-A9RS	2A394996-809F-459F-A647-D209921CCBD2	17	-15162	Not Applicable	0	305	Not Available	Lung Adenocarcinoma	Not Available	TCGA-73-A9RS-D60824;TCGA-73-A9RS-D60826;TCGA-73-A9RS-D60827;TCGA-73-A9RS-D60828;TCGA-73-A9RS-D60829;TCGA-73-A9RS-D60830	F9D3AD0B-B57B-4BC4-BE99-581990D65A30;0462262C-D185-4D68-B111-FE7D35239FFC;F252506A-D42C-4B51-8A33-83867E2282B5;91902CAB-804C-475D-855B-44440709C0BE;F29AAA5F-2DEF-42E3-AAB4-39BC2259681E;BC782E72-1B7C-451F-A7DD-FF17F0EA035A	Not Available;Not Available;Not Available;Not Available;Not Available;Not Available	17;17;17;17;17;17	186;186;186;242;284;Not Available	130;130;130;200;242;284	carboplatin;paclitaxel;bevacizumab;pemetrexed;docetaxel;gemcitabine	Clinical Progressive Disease;Clinical Progressive Disease;Clinical Progressive Disease;Clinical Progressive Disease;Clinical Progressive Disease;Not Applicable	6;6;6;6;6;6	Not Available;Not Available;Not Available;Not Available;Not Available;Not Available	Not Available;Not Available;Not Available;Not Available;Not Available;Not Available	Not Available;Not Available;Not Available;Not Available;Not Available;Not Available	Not Available;Not Available;Not Available;Not Available;Not Available;Not Available	Not Applicable;Not Applicable;Not Applicable;Not Applicable;Not Applicable;Not Applicable	Not Available;Not Available;Not Available;Not Available;Not Available;Not Available	Not Available;Not Available;Not Available;Not Available;Not Available;Not Available	NO;NO;NO;NO;NO;YES	Chemotherapy;Chemotherapy;Immunotherapy;Chemotherapy;Chemotherapy;Chemotherapy
TCGA-55-7907	77	MALE	343	Lung Adenocarcinoma- Not Otherwise Specified (NOS)	Lung	Dead	T2a	N1	MX	Stage IIA	1	294		Distant Metastasis	TUMOR FREE				77	L-Upper	Not Applicable	TCGA-55-7907	bf755bc2-b7aa-4c3c-8b3c-58b089b5cab6	10	-28201	Not Applicable	0	16	Not Available	Lung Adenocarcinoma	75
TCGA-44-A47G	73	FEMALE	351	Lung Adenocarcinoma- Not Otherwise Specified (NOS)	Lung	Alive	T1	N0	M0	Stage IA	0	351			TUMOR FREE				73	R-Upper	Not Applicable	TCGA-44-A47G	DA345947-498B-4272-A231-A987ED4FE151	27	-26800	Not Applicable	0	135	Not Available	Lung Adenocarcinoma	85
TCGA-49-6761	68	FEMALE	354	Lung Adenocarcinoma- Not Otherwise Specified (NOS)	Lung	Alive	T1	N2	MX	Stage IIIA	0	354			TUMOR FREE				68	R-Upper	Not Applicable	TCGA-49-6761	4cd3d483-2283-4c6a-a57a-444216119d34	2	-24849	Not Applicable	0	1	Not Available	Lung Adenocarcinoma	1
TCGA-38-4631	72	FEMALE	354	Lung Adenocarcinoma- Not Otherwise Specified (NOS)	Lung	Dead	T2	N0	M0	Stage IB	1				WITH TUMOR				72	L-Upper	Not Applicable	TCGA-38-4631	2483621a-4db3-41ab-aa33-b9427ea8a0af	14	-26538	354	0	Not Available	Not Available	Lung Adenocarcinoma	Not Available
TCGA-50-6594	79	FEMALE	370	Lung Adenocarcinoma- Not Otherwise Specified (NOS)	Lung	Dead	T3	N2	M0	Stage IIIA	1	285		Distant Metastasis	WITH TUMOR				79	L-Upper	Not Applicable	TCGA-50-6594	8504fd86-a70a-4cba-9ec8-25c9e60ca549	25	-28924	370	0	Not Available	Not Available	Lung Adenocarcinoma	Not Available
TCGA-91-6840	59	FEMALE	372	Lung Adenocarcinoma- Not Otherwise Specified (NOS)	Lung	Alive	T1b	N0	M0	Stage IA	0	372			TUMOR FREE				59	R-Upper	Not Applicable	TCGA-91-6840	d5326429-9805-47f9-97b0-fbda658e3f01	15	-21854	Not Applicable	0	0	Not Available	Lung Adenocarcinoma	Not Available
TCGA-55-8620	60	MALE	375	Lung Adenocarcinoma- Not Otherwise Specified (NOS)	Lung	Dead	T1a	N1	M1b	Stage IV	1				WITH TUMOR				60	L-Upper	Not Applicable	TCGA-55-8620	5510ad32-62fd-4adc-964a-ae4e997c2f4b	11	-22091	Not Applicable	0	66	Not Available	Lung Adenocarcinoma	64
TCGA-86-6562	52	MALE	376	Lung Adenocarcinoma- Not Otherwise Specified (NOS)	Lung	Dead	T2a	N1	M0	Stage IIA	1	274			TUMOR FREE				52	R-Upper	Not Applicable	TCGA-86-6562	dcd066ba-5894-453e-b1da-82092858c3db	21	-19301	Not Applicable	0	0	Not Available	Lung Adenocarcinoma	Not Available	TCGA-86-6562-D29769;TCGA-86-6562-D29767	f359ca59-3a44-488c-bfc2-7aea795f3d57;02372dd0-f7cc-47c8-a3d0-0c6031d75cda	Not Available;Not Available	28;28	253;253	27;27	Vinblastine;Cisplatin	Not Available;Not Available	3;3	4;4	6;150	mg/day;mg/day	ADJUVANT;ADJUVANT	Not Applicable;Not Applicable	Not Available;Not Available	IV;IV	NO;NO	Chemotherapy;Chemotherapy
TCGA-95-7944	71	MALE	377	Lung Adenocarcinoma- Not Otherwise Specified (NOS)	Lung	Alive	T1a	N0	M0	Stage IA	0	377			TUMOR FREE				71	L-Lower	Not Applicable	TCGA-95-7944	abab925c-bef3-4072-b9c4-40f808744593	21	-26003	Not Applicable	0	21	Not Available	Lung Adenocarcinoma	60
TCGA-49-4490	45	FEMALE	385	Lung Adenocarcinoma- Not Otherwise Specified (NOS)	Lung	Dead	T3	N2	M0	Stage IIIA	1				Not Available				45	L-Upper	Not Applicable	TCGA-49-4490	6c3655ca-8ae7-4ad7-b3e4-0c3ec293fba7	9	-16634	385	0	Not Available	Not Available	Lung Adenocarcinoma	Not Available	TCGA-49-4490-D14704	c7e179cb-df02-47c2-b3b6-a4877f84b06c	Not Available	9	163	79	Cisplatin	Not Available	8	2	Not Available	Not Available	ADJUVANT	Not Applicable	1	IV	NO	Chemotherapy
TCGA-67-3774	73	FEMALE	385	Lung Adenocarcinoma- Not Otherwise Specified (NOS)	Lung	Alive	T2	N0	M0	Stage IB	0	385			TUMOR FREE				73	L-Lower	Not Applicable	TCGA-67-3774	36ad7fc7-0cc1-4f01-aef1-f89b3cb4feac	3	-26704	Not Applicable	0	385	Not Available	Lung Adenocarcinoma	Not Available
TCGA-44-8117	54	FEMALE	385	Lung Adenocarcinoma- Not Otherwise Specified (NOS)	Lung	Alive	T2a	N0	M0	Stage IB	0	385			TUMOR FREE				54	R-Upper	Not Applicable	TCGA-44-8117	6d96a298-be5a-4e14-afe8-ca4b6ca298d6	11	-19855	Not Applicable	0	259	Not Available	Lung Adenocarcinoma	86	TCGA-44-8117-D32726;TCGA-44-8117-D32727	19D36EEB-480F-4671-BCA8-86F6494EA205;EEB0D889-2452-4652-AD4C-81CCD822D2CE	Not Available;Not Available	13;13	176;133	113;113	Cisplatin;Docetaxel	Complete Response;Complete Response	6;6	Not Available;Not Available	Not Available;Not Available	Not Available;Not Available	Not Available;Not Available	Not Applicable;Not Applicable	Not Available;Not Available	Not Available;Not Available	NO;NO	Chemotherapy;Chemotherapy
TCGA-44-A4SU	67	FEMALE	409	Lung Adenocarcinoma- Not Otherwise Specified (NOS)	Lung	Dead	T1a	N0	MX	Stage IA	1	260		Locoregional Recurrence	TUMOR FREE				67	R-Lower	Not Applicable	TCGA-44-A4SU	BF34664D-423D-4257-99D4-797F7D366455	29	-24820	Not Applicable	0	76	Not Available	Lung Adenocarcinoma	74
TCGA-69-7980	70	FEMALE	411	Lung Adenocarcinoma- Not Otherwise Specified (NOS)	Lung	Alive	T1b	N0	M0	Stage I	0	411			TUMOR FREE				70	R-Upper	Not Applicable	TCGA-69-7980	aee86a89-0377-4080-b16c-408bfbe78687	9	-25583	Not Applicable	0	43	Not Available	Lung Adenocarcinoma	71
TCGA-44-A4SS	73	MALE	415	Lung Adenocarcinoma- Not Otherwise Specified (NOS)	Lung	Alive	T1b	N0	M0	Stage IA	0	415			TUMOR FREE				73	L-Upper	Not Applicable	TCGA-44-A4SS	F934ED41-090E-4313-BBC5-D1A4A9ED9AD7	28	-26991	Not Applicable	0	114	Not Available	Lung Adenocarcinoma	54
TCGA-86-A4P7	63	FEMALE	415	Lung Adenocarcinoma- Not Otherwise Specified (NOS)	Lung	Alive	T2a	N0	M0	Stage IB	0	415			TUMOR FREE				63	L-Lower	Not Applicable	TCGA-86-A4P7	9E640FF7-996E-427B-B56C-519A1E23BAAB	7	-23330	Not Applicable	0	14	Not Available	Lung Adenocarcinoma	Not Available
TCGA-91-6836	52	FEMALE	417	Lung Adenocarcinoma- Not Otherwise Specified (NOS)	Lung	Alive	T2	N0	MX	Stage IB	0	417			TUMOR FREE				52	R-Upper	Not Applicable	TCGA-91-6836	0b31dbdf-0623-48e4-a0ec-017650dceda7	20	-19216	Not Applicable	0	11	Not Available	Lung Adenocarcinoma	97
TCGA-55-8507	53	MALE	418	Lung Adenocarcinoma- Not Otherwise Specified (NOS)	Lung	Alive	T1a	N0	MX	Stage IA	0	418			TUMOR FREE				53	R-Upper	Not Applicable	TCGA-55-8507	d63c028b-b6d3-49ce-b63e-261eed3b86df	28	-19390	Not Applicable	0	8	Not Available	Lung Adenocarcinoma	Not Available
TCGA-67-6217	73	FEMALE	422	Lung Adenocarcinoma- Not Otherwise Specified (NOS)	Lung	Alive	T2a	N1	M0	Stage IIA	1	296			WITH TUMOR				73	L-Upper	Not Applicable	TCGA-67-6217	108a71cf-b9db-47cd-aa74-c03ec989b41b	6	-26920	Not Applicable	0	422	Not Available	Lung Adenocarcinoma	Not Available	TCGA-67-6217-D13740	912f0718-4f53-4ab2-9972-8bbadf753d8d	Not Available	11	443	399	Tarceva	Not Available	7	1	100	mg	PROGRESSION	Not Applicable	1	PO	NO	Chemotherapy
TCGA-67-3773	84	FEMALE	427	Lung Adenocarcinoma- Not Otherwise Specified (NOS)	Lung	Alive	T2	N0	M0	Stage IB	0	427			TUMOR FREE				84	L-Lower	Not Applicable	TCGA-67-3773	009be09b-f9f6-43b7-8f45-4a648f8123ce	21	-30706	Not Applicable	0	427	Not Available	Lung Adenocarcinoma	Not Available
TCGA-49-4505	61	FEMALE	428	Lung Adenocarcinoma- Not Otherwise Specified (NOS)	Lung	Dead	T2	N1	M0	Stage IIB	1	417		Distant Metastasis	WITH TUMOR				61	R-Lower	Not Applicable	TCGA-49-4505	088edf89-d2b5-40c7-b066-df3bd383f7ea	3	-22628	428	0	Not Available	Not Available	Lung Adenocarcinoma	Not Available
TCGA-MP-A4TI	72	MALE	429	Lung Adenocarcinoma- Not Otherwise Specified (NOS)	Lung	Dead	T2a	N1	M0	Stage IIA	1	84		Locoregional Recurrence	WITH TUMOR				72	R-Lower	Not Applicable	TCGA-MP-A4TI	F327DEA0-2D30-482F-809C-76A148A749B7	2	-26565	429	0	Not Available	Not Available	Lung Adenocarcinoma	Not Available
TCGA-91-8497	75	FEMALE	434	Lung Adenocarcinoma- Not Otherwise Specified (NOS)	Lung	Dead	T1a	N0	MX	Stage IA	0	434			Unknown				75	R-Upper	Not Applicable	TCGA-91-8497	4ad63dac-76a7-4527-abce-d7a0184e8739	20	-27632	Not Applicable	0	174	Not Available	Lung Adenocarcinoma	Not Available
TCGA-50-5931	75	FEMALE	434	Lung Adenocarcinoma- Not Otherwise Specified (NOS)	Lung	Dead	T2	N0	M0	Stage IB	1	425		Distant Metastasis	TUMOR FREE				75	L-Upper	Not Applicable	TCGA-50-5931	12ccd581-a921-41bc-bcee-4e9be54532cc	2	-27733	434	0	Not Available	Not Available	Lung Adenocarcinoma	Not Available
TCGA-L4-A4E6	67	MALE	435	Lung Adenocarcinoma- Not Otherwise Specified (NOS)	Lung	Alive	T1	N0	M0	Stage IA	0	435			TUMOR FREE				67	R-Upper	Not Applicable	TCGA-L4-A4E6	26A92E1B-08D8-45CD-AF0C-EAF2514808A2	5	-24631	Not Applicable	0	76	Not Available	Lung Adenocarcinoma	98
TCGA-55-A4DF	88	MALE	440	Lung Adenocarcinoma- Not Otherwise Specified (NOS)	Lung	Dead	T1b	N0	MX	Stage IA	1	440		Distant Metastasis	TUMOR FREE				88	R-Lower	Not Applicable	TCGA-55-A4DF	362000E4-CF7C-48FC-93CC-8F5994B442EA	25	-32432	Not Applicable	0	47	Not Available	Lung Adenocarcinoma	82
TCGA-55-8505	62	MALE	440	Lung Adenocarcinoma- Not Otherwise Specified (NOS)	Lung	Alive	T1a	N2	MX	Stage IIIA	0	440			TUMOR FREE				62	R-Lower	Not Applicable	TCGA-55-8505	f59e5a76-f803-470b-910c-a897a149d939	28	-22676	Not Applicable	0	29	Not Available	Lung Adenocarcinoma	Not Available	TCGA-55-8505-D47799;TCGA-55-8505-D47801	E1832AA8-C7E7-4BF8-BF54-E7BC3EEF3619;57354507-5DEF-495C-8B74-0E7773AC1C4B	Not Available;Not Available	28;28	159;159	96;96	Cisplatin;Alimta	Complete Response;Complete Response	8;8	Not Available;Not Available	Not Available;Not Available	Not Available;Not Available	Not Available;Not Available	Not Applicable;Not Applicable	Not Available;Not Available	Not Available;Not Available	NO;NO	Chemotherapy;Chemotherapy
TCGA-55-7725	68	FEMALE	442	Lung Adenocarcinoma- Not Otherwise Specified (NOS)	Lung	Alive	T1a	N0	MX	Stage IA	0	442			TUMOR FREE				68	R-Lower	Not Applicable	TCGA-55-7725	9fcdccae-676e-4071-93c3-23d2d3ab0c00	8	-24848	Not Applicable	0	39	Not Available	Lung Adenocarcinoma	Not Available
TCGA-86-8359	52	MALE	444	Lung Adenocarcinoma- Not Otherwise Specified (NOS)	Lung	Dead	T3	N2	M0	Stage IIIA	0	444			TUMOR FREE				52	L-Lower	Not Applicable	TCGA-86-8359	7e7f089c-25f7-4e14-aed5-d741047b9e42	17	-19088	Not Applicable	0	26	Not Available	Lung Adenocarcinoma	Not Available
TCGA-55-8615	67	MALE	446	Lung Adenocarcinoma- Not Otherwise Specified (NOS)	Lung	Alive	T3	N2	MX	Stage IIIA	1	224		Distant Metastasis	TUMOR FREE				67	R-Middle	Not Applicable	TCGA-55-8615	06fe7f3e-4edd-4150-981c-93787ea19b39	11	-24786	Not Applicable	0	15	Not Available	Lung Adenocarcinoma	83	TCGA-55-8615-D56256;TCGA-55-8615-D56257;TCGA-55-8615-D56258;TCGA-55-8615-D56259	C3E3F94E-7959-47E7-941B-5092013166FF;BCB6362E-FD58-49FE-82E2-ACD98A53F2D7;E08B7831-B7A9-4EC0-9D20-39B36957E6C1;2B2ABC4D-DB6C-4DBC-9DD8-519DEE12F63C	Not Available;Not Available;Not Available;Not Available	30;30;30;30	Not Available;Not Available;324;416	89;89;234;234	Carboplatin;Taxol;Carboplatin;Alimta	Clinical Progressive Disease;Clinical Progressive Disease;Clinical Progressive Disease;Clinical Progressive Disease	1;1;1;1	Not Available;Not Available;Not Available;Not Available	Not Available;Not Available;Not Available;Not Available	Not Available;Not Available;Not Available;Not Available	Not Available;Not Available;Not Available;Not Available	Not Applicable;Not Applicable;Not Applicable;Not Applicable	Not Available;Not Available;Not Available;Not Available	Not Available;Not Available;Not Available;Not Available	NO;NO;NO;NO	Chemotherapy;Chemotherapy;Chemotherapy;Chemotherapy
TCGA-38-6178	70	FEMALE	448	Lung Adenocarcinoma- Not Otherwise Specified (NOS)	Lung	Alive	T2b	N2		Stage IIIA	1				WITH TUMOR				70	L-Upper	Not Applicable	TCGA-38-6178	edf80622-aea2-4b50-bb69-691d6708aa83	14	-25593	Not Applicable	0	158	Not Available	Lung Adenocarcinoma	Not Available	TCGA-38-6178-D22083;TCGA-38-6178-D22081	5ad35ad6-ca82-4ca6-9db3-cd262b61c75f;7068c8ff-4abb-437c-961f-cffe77e553b7	Not Available;Not Available	23;23	98;98	57;57	Carboplatin;Taxol	Not Available;Not Available	2;2	3;3	6;175	AUC;mg/m2	ADJUVANT;ADJUVANT	Not Applicable;Not Applicable	1;1	IV;IV	NO;NO	Chemotherapy;Chemotherapy
TCGA-67-4679	69	MALE	448	Lung Adenocarcinoma- Not Otherwise Specified (NOS)	Lung	Alive	T3	N0	M0		0	448			TUMOR FREE				69	R-Lower	Not Applicable	TCGA-67-4679	3e635902-5310-4406-8b4d-a238ce382639	21	-25202	Not Applicable	0	448	Not Available	Lung Adenocarcinoma	Not Available
TCGA-05-5420	67	MALE	457	Lung Adenocarcinoma- Not Otherwise Specified (NOS)	Lung	Alive	T2	N2	M0	Stage IIIA	1	245			TUMOR FREE				67	L-Upper	Not Applicable	TCGA-05-5420	8b119d1c-6d21-4bbd-8a00-12da7b97d6c4	22	-24472	Not Applicable	0	31	Not Available	Lung Adenocarcinoma	Not Available
TCGA-55-8087	59	FEMALE	462	Lung Adenocarcinoma- Not Otherwise Specified (NOS)	Lung	Alive	T2a	N0	MX	Stage IB	0	462			TUMOR FREE				59	R-Upper	Not Applicable	TCGA-55-8087	e254aaeb-012c-4d92-8a03-cce1f6a2bcd6	15	-21655	Not Applicable	0	21	Not Available	Lung Adenocarcinoma	142
TCGA-44-A47A	78	FEMALE	466	Lung Adenocarcinoma- Not Otherwise Specified (NOS)	Lung	Alive	T2a	N0	MX	Stage IB	1	397		Distant Metastasis	TUMOR FREE				78	R-Upper	Not Applicable	TCGA-44-A47A	7B9479FF-23D6-4689-91F0-02EFC94300F9	27	-28782	Not Applicable	0	202	Not Available	Lung Adenocarcinoma	Not Available
TCGA-55-7816	49	FEMALE	468	Lung Adenocarcinoma- Not Otherwise Specified (NOS)	Lung	Dead	TX	NX	MX	Stage IV	1				WITH TUMOR				49	R-Upper	Not Applicable	TCGA-55-7816	548b0b68-ff45-4d45-adbe-984259e4a68b	9	-18170	Not Applicable	0	44	Not Available	Lung Adenocarcinoma	Not Available
TCGA-55-8299	61	FEMALE	469	Lung Adenocarcinoma- Not Otherwise Specified (NOS)	Lung	Dead	T1b	N0	MX	Stage IA	1	274		Distant Metastasis	TUMOR FREE				61	R-Upper	Not Applicable	TCGA-55-8299	2cd8ea73-cb3f-4b17-9b97-fa12eb03b85b	8	-22626	Not Applicable	0	216	Not Available	Lung Adenocarcinoma	Not Available
TCGA-55-8097	60	FEMALE	476	Lung Adenocarcinoma- Not Otherwise Specified (NOS)	Lung	Alive	T1a	N0	MX	Stage IA	0	476			TUMOR FREE				60	R-Upper	Not Applicable	TCGA-55-8097	afe83af5-af22-49c0-88b4-f1d0dfcbe238	15	-22260	Not Applicable	0	15	Not Available	Lung Adenocarcinoma	74
TCGA-L9-A8F4	64	FEMALE	476	Lung Adenocarcinoma- Not Otherwise Specified (NOS)	Lung	Alive	T2a	N0	MX	Stage IB	0	476			TUMOR FREE				64	L-Upper	Not Applicable	TCGA-L9-A8F4	927FC5E0-2C14-4C20-A49B-F10D8A1175C3	14	-23617	Not Applicable	0	102	Not Available	Lung Adenocarcinoma	35
TCGA-50-5051	42	FEMALE	478	Lung Adenocarcinoma- Not Otherwise Specified (NOS)	Lung	Dead	T2	N2	M0	Stage IIIA	1	184		Distant Metastasis	TUMOR FREE				42	L-Upper	Not Applicable	TCGA-50-5051	e1c55bac-bb41-4964-add5-ecd6ba04b58d	25	-15585	Not Applicable	0	455	Not Available	Lung Adenocarcinoma	Not Available	TCGA-50-5051-D32021;TCGA-50-5051-D32022	487b2e04-b00a-4221-b759-d6496965c6d9;f3f3dcc2-08bc-4d5d-9293-f608b65f06e9	Not Available;Not Available	15;15	123;123	62;62	Carboplatin;Taxol	Partial Response;Partial Response	5;5	Not Available;Not Available	Not Available;Not Available	Not Available;Not Available	Not Available;Not Available	Not Applicable;Not Applicable	Not Available;Not Available	Not Available;Not Available	NO;NO	Chemotherapy;Chemotherapy
TCGA-55-8302	54	MALE	478	Lung Adenocarcinoma- Not Otherwise Specified (NOS)	Lung	Alive	T2	N0	MX	Stage IB	0	478			TUMOR FREE				54	R-Lower	Not Applicable	TCGA-55-8302	807cc7d2-6e3b-4f2d-9531-0da994eeeada	3	-20011	Not Applicable	0	23	Not Available	Lung Adenocarcinoma	Not Available
TCGA-55-A494	61	FEMALE	481	Lung Adenocarcinoma- Not Otherwise Specified (NOS)	Lung	Alive	T2a	N0	MX	Stage IB	0	481			TUMOR FREE				61	R-Lower	Not Applicable	TCGA-55-A494	ADBABA9C-5EFC-4130-82F6-8055EAB13795	21	-22540	Not Applicable	0	5	Not Available	Lung Adenocarcinoma	76
TCGA-44-A479	73	FEMALE	486	Lung Adenocarcinoma- Not Otherwise Specified (NOS)	Lung	Alive	T2	N0	MX	Stage IB	1	437		New Primary Tumor	TUMOR FREE				73	R-Upper	Not Applicable	TCGA-44-A479	851867CB-9AD0-4FDF-AC75-9BB0427AD440	28	-27024	Not Applicable	0	256	Not Available	Lung Adenocarcinoma	60
TCGA-55-7573	72	FEMALE	487	Lung Adenocarcinoma- Not Otherwise Specified (NOS)	Lung	Alive	T1b	N0	MX	Stage IA	0	487			TUMOR FREE				72	R-Upper	Not Applicable	TCGA-55-7573	8e41153b-9faf-45c3-8397-8a428ef5c0d5	11	-26302	Not Applicable	0	4	Not Available	Lung Adenocarcinoma	51
TCGA-91-7771	62	MALE	492	Lung Adenocarcinoma- Not Otherwise Specified (NOS)	Lung	Alive	T3	N0	MX	Stage IIB	0	492			Not Available				62	R-Upper	Not Applicable	TCGA-91-7771	c0fdb152-25d2-404b-bec7-a43ece381f5b	24	-22926	Not Applicable	0	31	Not Available	Lung Adenocarcinoma	Not Available	TCGA-91-7771-D37917;TCGA-91-7771-D37919	494CE129-C26D-4374-B915-382105753D85;7D947262-1775-4C0C-981A-AAF1E6E7D92E	Not Available;Not Available	6;6	156;156	77;77	Cisplatin;Pemetrexed	Complete Response;Complete Response	12;12	Not Available;Not Available	Not Available;Not Available	Not Available;Not Available	Not Available;Not Available	Not Applicable;Not Applicable	Not Available;Not Available	Not Available;Not Available	NO;NO	Chemotherapy;Chemotherapy
TCGA-44-6779	50	FEMALE	500	Lung Adenocarcinoma- Not Otherwise Specified (NOS)	Lung	Dead	T2	N1	MX	Stage IIB	1	232			WITH TUMOR				50	Discrepancy	Not Available	TCGA-44-6779	cbbea9f1-396a-4bf3-b67c-2cac3394dceb	31	-18469	500	0	Not Available	Not Available	Lung Adenocarcinoma	44	TCGA-44-6779-D16019;TCGA-44-6779-D16027;TCGA-44-6779-D16021;TCGA-44-6779-D16023	cf85260a-95a7-40dd-85dc-fe3146f7e584;53ef5ace-fd50-4f47-a1ff-3a77d45be688;4d765560-c992-4deb-be5c-3f95e52efc0a;ea0269ad-e8e3-4fa6-a6fd-adc142fc13a0	Not Available;Not Available;Not Available;Not Available	12;12;12;12	141;435;141;303	77;391;77;257	Taxol;Gemcitabine;Carboplatin;Taxotere	Not Available;Not Available;Not Available;Not Available	9;9;9;9	4;5;4;3	340;1600;650;130	mg;mg;mg;mg	ADJUVANT;PROGRESSION;ADJUVANT;RECURRENCE	Not Applicable;Not Applicable;Not Applicable;Not Applicable	1;3;1;2	IV;IV;IV;IV	NO;NO;NO;NO	Chemotherapy;Chemotherapy;Chemotherapy;Chemotherapy
TCGA-55-8204	87	FEMALE	515	Lung Adenocarcinoma- Not Otherwise Specified (NOS)	Lung	Alive	T2a	N0	MX	Stage IB	0	515			TUMOR FREE				87	L-Upper	Not Applicable	TCGA-55-8204	75589307-f141-4d0d-b35d-adbbc77b3dec	8	-31818	Not Applicable	0	0	Not Available	Lung Adenocarcinoma	101
TCGA-55-8621	75	FEMALE	515	Lung Adenocarcinoma- Not Otherwise Specified (NOS)	Lung	Alive	T1a	N0	MX	Stage IA	0	515			TUMOR FREE				75	L-Lower	Not Applicable	TCGA-55-8621	8d535aa6-6d59-4965-b5ed-17217d8f5930	11	-27485	Not Applicable	0	106	Not Available	Lung Adenocarcinoma	Not Available
TCGA-55-8514	70	FEMALE	520	Lung Adenocarcinoma- Not Otherwise Specified (NOS)	Lung	Alive	T2a	N0	MX	Stage IB	0	520			TUMOR FREE				70	R-Upper	Not Applicable	TCGA-55-8514	6845099a-b2c9-48d8-b856-9903d39bb92e	11	-25608	Not Applicable	0	202	Not Available	Lung Adenocarcinoma	90
TCGA-49-6745	82	MALE	522	Lung Adenocarcinoma- Not Otherwise Specified (NOS)	Lung	Alive	T2a	N2	M0	Stage IIIA	0	522			TUMOR FREE				82	L-Upper	Not Applicable	TCGA-49-6745	9c7875ad-ab71-4d48-b2e3-e4c7a46393e9	11	-30133	Not Applicable	0	156	Not Available	Lung Adenocarcinoma	Not Available	TCGA-49-6745-D16687	8a687c99-eae5-4635-80db-1d8acc5bcff1	Not Available	23	156	64	Not Available	Not Available	9	Not Available	Not Available	Not Available	ADJUVANT	Not Applicable	1	IV	NO	Chemotherapy
TCGA-93-7348	75	FEMALE	531	Lung Adenocarcinoma- Not Otherwise Specified (NOS)	Lung	Alive	T1a	N0	MX	Stage IA	0	531			TUMOR FREE				75	R-Upper	Not Applicable	TCGA-93-7348	e739b4f7-ae46-45c6-9013-9571cbadaf99	14	-27456	Not Applicable	0	127	Not Available	Lung Adenocarcinoma	Not Available
TCGA-55-8301	58	MALE	534	Lung Adenocarcinoma- Not Otherwise Specified (NOS)	Lung	Alive	T2a	N0	MX	Stage IB	1	238		Locoregional Recurrence	TUMOR FREE				58	R-Lower	Not Applicable	TCGA-55-8301	b36b7567-30d3-4d0c-84c4-b203986e0fdb	3	-21535	Not Applicable	0	44	Not Available	Lung Adenocarcinoma	Not Available	TCGA-55-8301-D56263;TCGA-55-8301-D56264	81EAC4EA-9876-4E67-B2D2-230762F91928;D6B06699-89FF-4995-95D5-D7B9B1095651	Not Available;Not Available	30;30	Not Available;Not Available	261;261	Carboplatin;Taxol	Partial Response;Partial Response	1;1	Not Available;Not Available	Not Available;Not Available	Not Available;Not Available	Not Available;Not Available	Not Applicable;Not Applicable	Not Available;Not Available	Not Available;Not Available	NO;NO	Chemotherapy;Chemotherapy
TCGA-55-8614	76	MALE	536	Lung Adenocarcinoma- Not Otherwise Specified (NOS)	Lung	Alive	T2a	N0	MX	Stage IB	0	536			TUMOR FREE				76	L-Upper	Not Applicable	TCGA-55-8614	a8de1beb-6296-44eb-bd63-c603f70faaf3	11	-27924	Not Applicable	0	41	Not Available	Lung Adenocarcinoma	113
TCGA-55-7911	70	FEMALE	537	Lung Adenocarcinoma- Not Otherwise Specified (NOS)	Lung	Alive	T1a	N0	MX	Stage IA	1	515		New Primary Tumor	TUMOR FREE				70	R-Middle	Not Applicable	TCGA-55-7911	1f0a5312-0590-4230-9da9-fd0cfe693586	10	-25746	Not Applicable	0	21	Not Available	Lung Adenocarcinoma	Not Available
TCGA-55-8510	55	FEMALE	539	Lung Adenocarcinoma- Not Otherwise Specified (NOS)	Lung	Alive	T2a	N0	MX	Stage IB	0	539			TUMOR FREE				55	R-Lower	Not Applicable	TCGA-55-8510	962fd4e7-9199-43d9-abce-e3dfa46da62c	11	-20410	Not Applicable	0	228	Not Available	Lung Adenocarcinoma	54
TCGA-55-8094	51	MALE	541	Lung Adenocarcinoma- Not Otherwise Specified (NOS)	Lung	Alive	T2b	N0	M1b	Stage IV	1				WITH TUMOR				51	L-Upper	Not Applicable	TCGA-55-8094	69584d55-18f7-4786-b3cc-cd528500be44	8	-18903	Not Applicable	0	4	Not Available	Lung Adenocarcinoma	Not Available
TCGA-55-8203	69	FEMALE	547	Lung Adenocarcinoma- Not Otherwise Specified (NOS)	Lung	Alive	T1b	N0	M0	Stage IA	0	547			TUMOR FREE				69	R-Lower	Not Applicable	TCGA-55-8203	9a9bd705-1ef1-4a6c-bb1e-bdd346dc01c0	16	-25477	Not Applicable	0	4	Not Available	Lung Adenocarcinoma	39
TCGA-J2-A4AD	61	FEMALE	550	Lung Adenocarcinoma- Not Otherwise Specified (NOS)	Lung	Dead	T1a	N0	MX	Stage IA	1	524		Locoregional Recurrence	TUMOR FREE				61	L-Upper	Not Applicable	TCGA-J2-A4AD	096BD95F-9900-4DB2-B1C4-103902C3B31F	27	-22414	Not Applicable	0	287	Not Available	Lung Adenocarcinoma	Not Available
TCGA-55-8511	73	FEMALE	552	Lung Adenocarcinoma- Not Otherwise Specified (NOS)	Lung	Alive	T2a	N0	MX	Stage IB	1	460			TUMOR FREE				73	R-Upper	Not Applicable	TCGA-55-8511	1f1df7ea-00b9-4432-86de-da773d1451e5	11	-26986	Not Applicable	0	9	Not Available	Lung Adenocarcinoma	31
TCGA-44-7661	69	FEMALE	557	Lung Adenocarcinoma- Not Otherwise Specified (NOS)	Lung	Dead	T2a	N0	M0	Stage IB	1	335		Locoregional Recurrence	TUMOR FREE				69	R-Lower	Not Applicable	TCGA-44-7661	cbfef004-b437-4d51-9d88-a2db50aa6481	17	-25483	Not Applicable	0	153	Not Available	Lung Adenocarcinoma	Not Available
TCGA-55-7913	61	FEMALE	561	Lung Adenocarcinoma- Not Otherwise Specified (NOS)	Lung	Dead	T1b	N0	MX	Stage IA	1	480		Distant Metastasis	TUMOR FREE				61	L-Lower	Not Applicable	TCGA-55-7913	c9c533ee-e154-4a56-bce9-b5af37574b2f	17	-22326	Not Applicable	0	62	Not Available	Lung Adenocarcinoma	Not Available
TCGA-L9-A7SV	69	MALE	565	Lung Adenocarcinoma- Not Otherwise Specified (NOS)	Lung	Alive	T2a	N1	M0	Stage IIA	0	565			TUMOR FREE				69	L-Lower	Not Applicable	TCGA-L9-A7SV	54E90433-5218-4D83-848F-F995ECBA2A63	7	-25298	Not Applicable	0	111	Not Available	Lung Adenocarcinoma	55	TCGA-L9-A7SV-D55465;TCGA-L9-A7SV-D55466	01FFB728-9015-4A08-9273-307A5FFCA9C7;AF22DDC1-B76C-49AC-AAC4-32359ACDB718	Not Available;Not Available	7;7	104;104	41;41	cisplatin;pemetrexed disodium	Complete Response;Complete Response	1;1	Not Available;Not Available	Not Available;Not Available	Not Available;Not Available	Not Available;Not Available	Not Applicable;Not Applicable	Not Available;Not Available	Not Available;Not Available	NO;NO	Chemotherapy;Chemotherapy
TCGA-55-7903	64	MALE	567	Lung Adenocarcinoma- Not Otherwise Specified (NOS)	Lung	Alive	T1b	N0	MX	Stage IA	0	567			TUMOR FREE				64	R-Lower	Not Applicable	TCGA-55-7903	77c4dbb2-eceb-4e0d-bcde-63dc817d5f35	10	-23509	Not Applicable	0	19	Not Available	Lung Adenocarcinoma	83
TCGA-67-3772	82	FEMALE	573	Lung Adenocarcinoma- Not Otherwise Specified (NOS)	Lung	Alive	T2	N0	M0	Stage IB	0	573			TUMOR FREE				82	R-Upper	Not Applicable	TCGA-67-3772	673493f6-975c-49e8-934c-001e9a0fff90	3	-29989	Not Applicable	0	573	Not Available	Lung Adenocarcinoma	Not Available
TCGA-44-7669	59	MALE	574	Lung Adenocarcinoma- Not Otherwise Specified (NOS)	Lung	Dead	T1b	N1	MX	Stage IIA	1	390			WITH TUMOR				59	R-Upper	Not Applicable	TCGA-44-7669	4b22ad71-c585-4077-ad3c-c6e026d0c7fa	21	-21893	574	0	Not Available	Not Available	Lung Adenocarcinoma	52	TCGA-44-7669-D20477;TCGA-44-7669-D20479;TCGA-44-7669-D20476;TCGA-44-7669-D20478	8187bd18-8f5a-4de2-9aa1-fc17056a991c;600924bb-9e59-41f0-9493-647a4c8d40e8;c6e5598b-8c2a-45db-9833-9ca073f0c347;96593f12-a433-4978-8449-36f7fb287d10	Not Available;Not Available;Not Available;Not Available	13;13;13;13	180;539;180;539	117;539;117;539	Alimta;Carboplatin;Cisplatin;Gemzar	Not Available;Not Available;Not Available;Not Available	1;1;1;1	4;1;4;1	975;460;145;1900	mg;mg;mg;mg	ADJUVANT;PALLIATIVE;ADJUVANT;PALLIATIVE	Not Applicable;Not Applicable;Not Applicable;Not Applicable	1;2;1;2	IV;IV;IV;IV	NO;NO;NO;NO	Chemotherapy;Chemotherapy;Chemotherapy;Chemotherapy
TCGA-L4-A4E5	48	FEMALE	578	Lung Adenocarcinoma- Not Otherwise Specified (NOS)	Lung	Alive	T1	N0	M0	Stage I	0	578			TUMOR FREE				48	L-Upper	Not Applicable	TCGA-L4-A4E5	32A7B827-C3F9-4607-AE63-DAE8CAA2BC97	5	-17680	Not Applicable	0	213	Not Available	Lung Adenocarcinoma	93
TCGA-MP-A4TK	56	FEMALE	582	Lung Adenocarcinoma- Not Otherwise Specified (NOS)	Lung	Dead	T2	N1	MX	Stage IIB	1	397		Distant Metastasis	WITH TUMOR				56	R-Lower	Not Applicable	TCGA-MP-A4TK	F7F9F522-DE88-4F9C-8BA4-7BE3726FAAF8	2	-20581	582	0	Not Available	Not Available	Lung Adenocarcinoma	88
TCGA-78-7147	67	FEMALE	586	Lung Adenocarcinoma- Not Otherwise Specified (NOS)	Lung	Dead	T2	N1	M0	Stage IIB	1	578			WITH TUMOR				67	R-Upper	Not Applicable	TCGA-78-7147	e7d30bc2-42e8-49c5-a5b3-9f58411b007a	28	-24809	586	0	Not Available	Not Available	Lung Adenocarcinoma	Not Available
TCGA-44-7660	72	MALE	592	Lung Adenocarcinoma- Not Otherwise Specified (NOS)	Lung	Alive	T2	N0	MX	Stage IB	1	253		Locoregional Recurrence	TUMOR FREE				72	R-Upper	Not Applicable	TCGA-44-7660	a534b96b-1665-444a-9308-e610f2f0e510	22	-26594	Not Applicable	0	162	Not Available	Lung Adenocarcinoma	80	TCGA-44-7660-D32371	452ec58f-55a9-4b79-9095-1800bc34f9a8	ASCI	24	141	78	recPRAME+AS15 ASCI	Clinical Progressive Disease	5	Not Available	Not Available	Not Available	Not Available	Not Applicable	Not Available	Not Available	NO	Vaccine
TCGA-78-7154	72	MALE	593	Lung Adenocarcinoma- Not Otherwise Specified (NOS)	Lung	Dead	T3	N2	M0	Stage IIIA	0	593			Not Available				72	L-Upper	Not Applicable	TCGA-78-7154	d288b69f-1e79-4429-8646-9994b7c54f8f	27	-26481	593	0	Not Available	Not Available	Lung Adenocarcinoma	Not Available
TCGA-44-6145	62	FEMALE	595	Lung Adenocarcinoma- Not Otherwise Specified (NOS)	Lung	Alive	T1	N0	M0	Stage IA	0	595			TUMOR FREE				62	R-Upper	Not Applicable	TCGA-44-6145	6144d666-8f77-4efe-95f1-f9e5c4e5e056	31	-22745	Not Applicable	0	103	Not Available	Lung Adenocarcinoma	73
TCGA-55-A492	70	FEMALE	596	Lung Adenocarcinoma- Not Otherwise Specified (NOS)	Lung	Alive	T1a	N0	MX	Stage IA	0	596			TUMOR FREE				70	R-Upper	Not Applicable	TCGA-55-A492	39AB7174-5707-498D-9959-523680E04198	21	-25719	Not Applicable	0	1	Not Available	Lung Adenocarcinoma	52
TCGA-55-8090	80	MALE	598	Lung Adenocarcinoma- Not Otherwise Specified (NOS)	Lung	Dead	T1a	N0	M0	Stage IA	1	548		Distant Metastasis	WITH TUMOR				80	R-Lower	Not Applicable	TCGA-55-8090	4d51ee44-e6f4-4bcb-be28-e9df54b39a8d	8	-29235	Not Applicable	0	6	Not Available	Lung Adenocarcinoma	58
TCGA-55-8205	76	FEMALE	599	Lung Adenocarcinoma- Not Otherwise Specified (NOS)	Lung	Alive	T2b	N0	M0	Stage IIA	1	495		Distant Metastasis	TUMOR FREE				76	R-Lower	Not Applicable	TCGA-55-8205	95fa64b0-91e1-4427-b81a-53c47a053563	17	-28063	Not Applicable	0	33	Not Available	Lung Adenocarcinoma	Not Available	TCGA-55-8205-D59042;TCGA-55-8205-D59043;TCGA-55-8205-D59044	0EC2801F-BAED-4EC4-973E-BE336BDA8894;E6B41481-C1F8-465D-8757-E2F2F2B0A4DB;DA27B801-8C82-4033-87DD-101B032FF22E	Not Available;Not Available;Not Available	30;30;30	154;154;Not Available	93;93;488	Carboplatin;Alimta;Tarceva	Complete Response;Complete Response;Not Applicable	4;4;4	Not Available;Not Available;Not Available	Not Available;Not Available;Not Available	Not Available;Not Available;Not Available	Not Available;Not Available;Not Available	Not Applicable;Not Applicable;Not Applicable	Not Available;Not Available;Not Available	Not Available;Not Available;Not Available	NO;NO;YES	Chemotherapy;Chemotherapy;Targeted Molecular therapy
TCGA-55-8091	74	MALE	600	Lung Adenocarcinoma- Not Otherwise Specified (NOS)	Lung	Alive	T2	N0	MX	Stage IB	0	600			TUMOR FREE				74	R-Lower	Not Applicable	TCGA-55-8091	d12b6930-9ae4-4fe7-ad69-d183135c91ab	15	-27385	Not Applicable	0	43	Not Available	Lung Adenocarcinoma	65
TCGA-NJ-A55R	67	MALE	603	Lung Adenocarcinoma- Not Otherwise Specified (NOS)	Lung	Alive	T1b	N0	MX	Stage IA	0	603			TUMOR FREE				67	L-Upper	Not Applicable	TCGA-NJ-A55R	7C7D777B-BF00-4C24-97FC-922580D5605F	27	-24738	Not Applicable	0	603	Not Available	Lung Adenocarcinoma	Not Available
TCGA-91-A4BD	78	MALE	603	Lung Adenocarcinoma- Not Otherwise Specified (NOS)	Lung	Alive	T1b	N1	MX	Stage IIA	0	603			TUMOR FREE				78	L-Lower	Not Applicable	TCGA-91-A4BD	0D980584-4484-4063-8243-C3CD67F6F588	5	-28544	Not Applicable	0	218	Not Available	Lung Adenocarcinoma	94
TCGA-55-7994	81	MALE	603	Lung Adenocarcinoma- Not Otherwise Specified (NOS)	Lung	Alive	T3	N0	MX	Stage IIB	0	603			TUMOR FREE				81	R-Upper	Not Applicable	TCGA-55-7994	67dbe286-edb3-4d07-8f74-9e5254f01945	7	-29858	Not Applicable	0	31	Not Available	Lung Adenocarcinoma	Not Available	TCGA-55-7994-D47824;TCGA-55-7994-D47825	711DE5E8-64BE-4AE2-9B48-BE206A7960AC;C4E8D500-182E-4A75-9E3A-5EC4E60DD487	Not Available;Not Available	28;28	121;121	56;56	Carboplatin;Taxol	Complete Response;Complete Response	8;8	Not Available;Not Available	Not Available;Not Available	Not Available;Not Available	Not Available;Not Available	Not Applicable;Not Applicable	Not Available;Not Available	Not Available;Not Available	NO;NO	Chemotherapy;Chemotherapy
TCGA-55-A4DG	71	MALE	608	Lung Adenocarcinoma- Not Otherwise Specified (NOS)	Lung	Alive	T1b	N0	MX	Stage IA	0	608			TUMOR FREE				71	R-Upper	Not Applicable	TCGA-55-A4DG	3E34C7D9-90FA-41E2-BA6B-4BBC332ADC4E	25	-26044	Not Applicable	0	162	Not Available	Lung Adenocarcinoma	61
TCGA-67-3771	77	FEMALE	610	Lung Adenocarcinoma- Not Otherwise Specified (NOS)	Lung	Alive	T1	N0	M0	Stage IA	0	610			TUMOR FREE				77	L-Upper	Not Applicable	TCGA-67-3771	0df573ee-28f0-4244-b434-09e6ca59fbf0	21	-28406	Not Applicable	0	610	Not Available	Lung Adenocarcinoma	Not Available
TCGA-67-3770	70	FEMALE	610	Lung Adenocarcinoma- Not Otherwise Specified (NOS)	Lung	Alive	T1	N0	M0	Stage IA	0	610			TUMOR FREE				70	R-Upper	Not Applicable	TCGA-67-3770	eeab558b-8d1e-4843-861d-dbfb06061758	Not Available	-25658	Not Applicable	0	610	Not Available	Lung Adenocarcinoma	Not Available
TCGA-NJ-A7XG	49	MALE	617	Lung Adenocarcinoma- Not Otherwise Specified (NOS)	Lung	Alive	T4	N1	M0	Stage IIIA	1				WITH TUMOR				49	L-Upper	Not Applicable	TCGA-NJ-A7XG	01E9888D-B5B9-48F1-8BA6-8A89AF108A04	22	-18127	Not Applicable	0	295	Not Available	Lung Adenocarcinoma	Not Available	TCGA-NJ-A7XG-D71392;TCGA-NJ-A7XG-D71393;TCGA-NJ-A7XG-D71463	722B8970-EEDA-4CD9-B2C5-9FE8E763C119;4006A0DF-514F-45D2-8CFA-20E163DF66DE;3340775B-1C82-4EB8-9F90-84B465A9C799	Not Available;Not Available;Not Available	25;25;25	100;128;128	30;100;30	Cisplatin;carboplatin;Pemetrexed	Stable Disease;Stable Disease;Stable Disease	3;3;3	Not Available;Not Available;Not Available	Not Available;Not Available;Not Available	Not Available;Not Available;Not Available	Not Available;Not Available;Not Available	Not Applicable;Not Applicable;Not Applicable	Not Available;Not Available;Not Available	Not Available;Not Available;Not Available	NO;NO;NO	Chemotherapy;Chemotherapy;Chemotherapy
TCGA-50-5044	72	FEMALE	624	Lung Adenocarcinoma- Not Otherwise Specified (NOS)	Lung	Dead	T4	N1	M0	Stage IIIB	1	483		Distant Metastasis	WITH TUMOR				72	R-Lower	Not Applicable	TCGA-50-5044	fa0c7392-d485-41ac-bf7e-244a528209ae	25	-26567	624	0	Not Available	Not Available	Lung Adenocarcinoma	Not Available
TCGA-55-A491	81	FEMALE	626	Lung Adenocarcinoma- Not Otherwise Specified (NOS)	Lung	Alive	T1b	N0	MX	Stage IA	0	626			TUMOR FREE				81	L-Lower	Not Applicable	TCGA-55-A491	A250A369-E536-4A18-B7AF-2911133D7BDC	21	-29593	Not Applicable	0	0	Not Available	Lung Adenocarcinoma	68
TCGA-64-1677	77	FEMALE	628	Lung Adenocarcinoma- Not Otherwise Specified (NOS)	Lung	Dead	T2	N2	M0	Stage IIIA	1	360			Not Available				77	R-Lower	Not Applicable	TCGA-64-1677	8a16ddb3-4861-4128-bed9-0b1f94fe8cf7	18	-28482	628	0	Not Available	Not Available	Lung Adenocarcinoma	Not Available	TCGA-64-1677-D8693;TCGA-64-1677-D8696;TCGA-64-1677-D8692	654eaa9e-2e91-4ef6-9e36-02a237406432;8a35805b-e7b8-4f10-8aae-d78f856a372e;a4d38c0d-dd9a-4143-ae98-9be774d485c5	Not Available;Not Available;Not Available	18;18;18	121;Not Available;121	51;Not Available;51	Gemcitabine;Not Available;Carboplatin	Not Available;Not Available;Not Available	2;2;2	4;2;4	1600;Not Available;425	mg;Not Available;mg	ADJUVANT;RECURRENCE;ADJUVANT	Not Applicable;Not Applicable;Not Applicable	1;2;1	IV;Not Available;IV	NO;NO;NO	Chemotherapy;Chemotherapy;Chemotherapy
TCGA-55-A48Y	69	MALE	630	Lung Adenocarcinoma- Not Otherwise Specified (NOS)	Lung	Alive	T2b	N0	M0	Stage IIA	0	630			TUMOR FREE				69	L-Lower	Not Applicable	TCGA-55-A48Y	12C07138-E3FA-418A-89E3-628DA12BC99E	21	-25384	Not Applicable	0	42	Not Available	Lung Adenocarcinoma	42	TCGA-55-A48Y-D59059;TCGA-55-A48Y-D59060	47E0007B-5A41-4E22-8E2B-2483E168CA99;A497B509-E9BB-4278-851A-F25CB653F363	Not Available;Not Available	30;30	163;163	91;91	Carboplatin;Alimta	Complete Response;Complete Response	4;4	Not Available;Not Available	Not Available;Not Available	Not Available;Not Available	Not Available;Not Available	Not Applicable;Not Applicable	Not Available;Not Available	Not Available;Not Available	NO;NO	Chemotherapy;Chemotherapy
TCGA-55-7726	72	FEMALE	652	Lung Adenocarcinoma- Not Otherwise Specified (NOS)	Lung	Alive	T1b	N0	MX	Stage IA	0	652			TUMOR FREE				72	L-Lower	Not Applicable	TCGA-55-7726	923b37e4-fcf7-46a0-8cb2-9139711fec7b	8	-26451	Not Applicable	0	39	Not Available	Lung Adenocarcinoma	72
TCGA-50-5935	86	FEMALE	653	Lung Adenocarcinoma- Not Otherwise Specified (NOS)	Lung	Dead	T1	N0	M0	Stage IA	0	653			Not Available				86	L-Upper	Not Applicable	TCGA-50-5935	100430c8-1446-45c8-af36-b6dbb3ddd0c1	2	-31610	653	0	653	Not Available	Lung Adenocarcinoma	Not Available
TCGA-86-8358	44	MALE	653	Lung Adenocarcinoma- Not Otherwise Specified (NOS)	Lung	Alive	T2a	N0	M0	Stage IB	0	653			TUMOR FREE				44	R-Upper	Not Applicable	TCGA-86-8358	467d96d7-4a42-4116-8c32-0e4b34f96d8a	6	-16409	Not Applicable	0	19	Not Available	Lung Adenocarcinoma	Not Available
TCGA-99-8033	74	FEMALE	656	Lung Adenocarcinoma- Not Otherwise Specified (NOS)	Lung	Dead	TX	NX	M1	Stage IV	1				WITH TUMOR				74	R-Upper	Not Applicable	TCGA-99-8033	9582b436-145b-4f84-8f7f-8b39b8254cc1	18	-27342	Not Applicable	0	170	Not Available	Lung Adenocarcinoma	Not Available	TCGA-99-8033-D32956;TCGA-99-8033-D32958;TCGA-99-8033-D32959	AAAFB521-2D55-4F3A-A369-95F7C05964EB;05A9596F-9551-49BF-8D1F-F899C9375EFC;987496D9-FF47-4ADB-B105-C8AF22F185E4	Not Available;Not Available;Not Available	18;18;18	Not Available;78;Not Available	78;78;107	Carboplatin;Alimta;Taxol	Not Applicable;Unknown;Not Applicable	6;6;6	Not Available;Not Available;Not Available	Not Available;Not Available;Not Available	Not Available;Not Available;Not Available	Not Available;Not Available;Not Available	Not Applicable;Not Applicable;Not Applicable	Not Available;Not Available;Not Available	Not Available;Not Available;Not Available	YES;NO;YES	Chemotherapy;Chemotherapy;Chemotherapy
TCGA-44-6774	56	FEMALE	658	Lung Adenocarcinoma- Not Otherwise Specified (NOS)	Lung	Alive	T1	N2	M0	Stage IIIA	0	658			Not Available				56	L-Lower	Not Applicable	TCGA-44-6774	33c71ead-4c2a-476d-85ef-885dbbfc2cbd	24	-20462	Not Applicable	0	166	Not Available	Lung Adenocarcinoma	101	TCGA-44-6774-D30170;TCGA-44-6774-D30176;TCGA-44-6774-D30173	0AF8AD7E-12CE-4B54-A0AD-E385FCB7BFDF;43806307-3701-4257-911D-EA7D9340D5DE;DB768637-FE0C-46B2-8620-1FA1BE5C429A	Not Available;Not Available;Not Available	3;3;3	154;154;112	91;133;91	Alimta;Carboplatin;Cisplatin	Not Available;Not Available;Not Available	4;4;4	4;2;2	1000;525-560;150	mg;mg;mg	ADJUVANT;ADJUVANT;ADJUVANT	Not Applicable;Not Applicable;Not Applicable	1;1;1	IV;IV;IV	NO;NO;NO	Chemotherapy;Chemotherapy;Chemotherapy
TCGA-99-AA5R	70	FEMALE	658	Lung Adenocarcinoma- Not Otherwise Specified (NOS)	Lung	Alive	T1a	N0	M0	Stage IA	0	658			TUMOR FREE				70	L-Lower	Not Applicable	TCGA-99-AA5R	D3E23815-7F9D-48AA-9AEF-3A1DD9D464D7	14	-25778	Not Applicable	0	189	Not Available	Lung Adenocarcinoma	47
TCGA-L9-A743	56	MALE	664	Lung Adenocarcinoma- Not Otherwise Specified (NOS)	Lung	Alive	T2a	N1	M0	Stage IIA	0	664			TUMOR FREE				56	L-Upper	Not Applicable	TCGA-L9-A743	A5F2576A-D628-47DE-A5DF-76A4F3105DCC	14	-20780	Not Applicable	0	312	Not Available	Lung Adenocarcinoma	45	TCGA-L9-A743-D58553;TCGA-L9-A743-D58554	88D31EDF-D154-4FAF-B5A3-0BABE6D20D73;BD488F92-7CB9-4C9E-B60D-9F199C561475	Not Available;Not Available	14;14	193;193	120;120	TAXOTERE;CISPLATIN	Complete Response;Complete Response	4;4	Not Available;Not Available	Not Available;Not Available	Not Available;Not Available	Not Available;Not Available	Not Applicable;Not Applicable	Not Available;Not Available	Not Available;Not Available	NO;NO	Chemotherapy;Chemotherapy
TCGA-78-7150	59	MALE	666	Lung Adenocarcinoma- Not Otherwise Specified (NOS)	Lung	Dead	T2	N1	M0	Stage IIB	1	139			WITH TUMOR				59	L-Lower	Not Applicable	TCGA-78-7150	a0e57b39-960e-4e46-8aa0-d0ee2fd9a7cc	28	-21891	666	0	Not Available	Not Available	Lung Adenocarcinoma	Not Available	TCGA-78-7150-D16967;TCGA-78-7150-D16965;TCGA-78-7150-D16966	c90077f8-6d30-4eaa-b791-2d8a389fdfbd;071743ff-ba4b-4208-8816-a453c02c436e;a4b1e4fb-299c-4c6f-9057-96dc3d724a7c	Not Available;Not Available;Not Available	28;28;28	642;397;397	607;285;285	Paclitaxel;Carboplatin;Gemcitabine	Not Available;Not Available;Not Available	9;9;9	2;5;5	140;615;1800	mg/m2;AUC;mg	RECURRENCE;PALLIATIVE;PALLIATIVE	Not Applicable;Not Applicable;Not Applicable	3;1;2	IV;IV;IV	NO;NO;NO	Chemotherapy;Chemotherapy;Chemotherapy
TCGA-55-7576	54	MALE	670	Lung Adenocarcinoma- Not Otherwise Specified (NOS)	Lung	Alive	T2a	N0	M0	Stage IB	0	670			TUMOR FREE				54	R-Upper	Not Applicable	TCGA-55-7576	055e9a43-3c00-4110-a303-e4407676bec0	11	-19917	Not Applicable	0	40	Not Available	Lung Adenocarcinoma	Not Available	TCGA-55-7576-D45604;TCGA-55-7576-D45605	081CF755-293A-4A75-8F90-BC270CBB0C58;12803CED-7A32-4FB2-B0BB-7351A5C61BA7	Not Available;Not Available	17;17	168;168	104;104	Alimta;Cisplatin	Complete Response;Complete Response	7;7	Not Available;Not Available	Not Available;Not Available	Not Available;Not Available	Not Available;Not Available	Not Applicable;Not Applicable	Not Available;Not Available	Not Available;Not Available	NO;NO	Chemotherapy;Chemotherapy
TCGA-55-8208	73	FEMALE	674	Lung Adenocarcinoma- Not Otherwise Specified (NOS)	Lung	Alive	T1b	N0	M0	Stage IA	1	511		Distant Metastasis	TUMOR FREE				73	R-Upper	Not Applicable	TCGA-55-8208	77f8c850-b4e6-46a1-ab12-a50e0044a0c8	13	-26716	Not Applicable	0	0	Not Available	Lung Adenocarcinoma	50
TCGA-49-6767	46	FEMALE	677	Lung Adenocarcinoma- Not Otherwise Specified (NOS)	Lung	Alive	T3	N0	MX	Stage IIB	0	677			TUMOR FREE				46	R-Middle	Not Applicable	TCGA-49-6767	6bffe800-ec2b-4638-9333-97fe85dcd91c	10	-17108	Not Applicable	0	0	Not Available	Lung Adenocarcinoma	Not Available
TCGA-55-A48X	63	FEMALE	689	Lung Adenocarcinoma- Not Otherwise Specified (NOS)	Lung	Alive	T1b	N1	M0	Stage IIA	1	615		New Primary Tumor	TUMOR FREE				63	L-Lower	Not Applicable	TCGA-55-A48X	32D9935A-F5CD-43B3-88BD-09E6E2B9090D	21	-23341	Not Applicable	0	33	Not Available	Lung Adenocarcinoma	79	TCGA-55-A48X-D61502;TCGA-55-A48X-D61503	D62B9942-18BB-46BB-9CD2-27E149A14B9D;119EF573-924B-4764-935E-8156AEC3B7B8	Not Available;Not Available	30;30	160;150	66;66	Carboplatin;Alimta	Complete Response;Complete Response	6;6	Not Available;Not Available	Not Available;Not Available	Not Available;Not Available	Not Available;Not Available	Not Applicable;Not Applicable	Not Available;Not Available	Not Available;Not Available	NO;NO	Chemotherapy;Chemotherapy
TCGA-44-7659	70	MALE	691	Lung Adenocarcinoma- Not Otherwise Specified (NOS)	Lung	Alive	T1b	N0	MX	Stage IA	0	691			TUMOR FREE				70	L-Upper	Not Applicable	TCGA-44-7659	b86b1616-20a2-4300-8daa-03dcc9938215	30	-25730	Not Applicable	0	299	Not Available	Lung Adenocarcinoma	43
TCGA-86-8075	66	FEMALE	694	Lung Adenocarcinoma- Not Otherwise Specified (NOS)	Lung	Dead	T2	N0	M0	Stage IB	1	199		Locoregional Recurrence	TUMOR FREE				66	L-Upper	Not Applicable	TCGA-86-8075	8869000d-09d7-465a-ac32-54d1935c43e7	16	-24402	Not Applicable	0	43	Not Available	Lung Adenocarcinoma	Not Available	TCGA-86-8075-D41680;TCGA-86-8075-D41681;TCGA-86-8075-D41682	3C971D88-EA87-4F2F-893C-B7BB558C402E;7E6A245F-8FC9-4F05-BA87-C6FC12A202EB;9C62E82D-EABF-452D-9CE1-6F3146D45E6C	Not Available;Not Available;Not Available	25;25;25	364;364;Not Available	201;201;388	Etoposide;Cisplatin;Gefitinib	Complete Response;Complete Response;Not Applicable	3;3;3	Not Available;Not Available;Not Available	Not Available;Not Available;Not Available	Not Available;Not Available;Not Available	Not Available;Not Available;Not Available	Not Applicable;Not Applicable;Not Applicable	Not Available;Not Available;Not Available	Not Available;Not Available;Not Available	NO;NO;YES	Chemotherapy;Chemotherapy;Targeted Molecular therapy
TCGA-55-1592	65	MALE	701	Lung Adenocarcinoma- Not Otherwise Specified (NOS)	Lung	Dead	T2	N0	M0	Stage IA	1	452			WITH TUMOR				65	L-Upper	Not Applicable	TCGA-55-1592	a41c46da-7ed4-4192-bd16-b3cbb94a5133	15	Not Available	701	0	Not Available	Not Available	Lung Adenocarcinoma	Not Available
TCGA-55-8089	56	MALE	702	Lung Adenocarcinoma- Not Otherwise Specified (NOS)	Lung	Dead	T1a	N0	M0	Stage IA	0	702			TUMOR FREE				56	R-Upper	Not Applicable	TCGA-55-8089	1070ff27-17c9-43dd-a4f6-daa643eb9123	17	-20576	Not Applicable	0	100	Not Available	Lung Adenocarcinoma	90
TCGA-55-7724	76	FEMALE	705	Lung Adenocarcinoma- Not Otherwise Specified (NOS)	Lung	Alive	T2a	N0	MX	Stage IB	0	705			TUMOR FREE				76	L-Upper	Not Applicable	TCGA-55-7724	294cb595-0907-44c7-bbef-985a27c1e6e2	8	-27891	Not Applicable	0	0	Not Available	Lung Adenocarcinoma	49
TCGA-44-6775	72	FEMALE	705	Lung Adenocarcinoma- Not Otherwise Specified (NOS)	Lung	Alive	T2a	N0	MX	Stage IB	1	684		Locoregional Recurrence	Not Available		FPPP	TCGA	72	R-Upper	Not Applicable	TCGA-44-6775	3c4ff061-d214-4d1c-8d2e-3034f207c252	24	-26415	Not Applicable	0	83	Not Available	Lung Adenocarcinoma	66
TCGA-73-4659	66	MALE	711	Lung Adenocarcinoma- Not Otherwise Specified (NOS)	Lung	Dead	T2	N2	M0	Stage IIIA	1	35			WITH TUMOR				66	R-Upper	Not Applicable	TCGA-73-4659	cd0dc947-b708-464e-beb7-954c9d4583e7	3	-24253	711	0	711	Not Available	Lung Adenocarcinoma	Not Available	TCGA-73-4659-D12858;TCGA-73-4659-D12862;TCGA-73-4659-D12421;TCGA-73-4659-D12823;TCGA-73-4659-D12430;TCGA-73-4659-D12827;TCGA-73-4659-D12854;TCGA-73-4659-D12830	e1e21cb8-57eb-41c0-bc61-810f106edb69;0d2c7085-2781-4e8e-8b42-63ec7e58b646;98e093a8-64cb-4848-a1c5-0cb8c8b550f9;9025783d-e657-4c73-a5f6-e9ee2e60a789;a14661c5-aff8-4e99-af96-b96b3dafcf52;cd7e24d6-b03d-4d4d-aa1d-1f3263695c72;4a12034c-0bf9-4eb9-a160-0cf1abb40e59;8cfd7bb0-b951-48a1-bb37-5452ea0cbf5a	Not Available;Not Available;Not Available;Not Available;Not Available;Not Available;Not Available;Not Available	3;3;3;3;3;3;3;3	609;657;298;452;406;494;581;581	602;624;257;410;312;473;546;539	Taxol;CYC-116/Cyclocel;Alimta;Vinorelbine;Erlotonib;Docetoxel/Taxotere;Cisplatin;Gemcitabine	Not Available;Not Available;Not Available;Not Available;Not Available;Not Available;Not Available;Not Available	12;12;12;12;12;12;12;12	2;3;3;2;5;4;2;2	50mg/m2 = 100mg;720 mg;500;25mg/m2 = 50;150;25mg/m2 = 50mg;75mg/m2 - 150mg;100mg/m2	mg/m2;mg;mg/m2;mg/m2;mg;g/m2;mg/m2;mg/m2	PROGRESSION;OTHER, SPECIFY IN NOTES;PROGRESSION;PROGRESSION;PROGRESSION;PROGRESSION;PROGRESSION;PROGRESSION	Not Applicable;Protocol;Not Applicable;Not Applicable;Not Applicable;Not Applicable;Not Applicable;Not Applicable	7;8;3;3;4;4;6;5	IV;PO;IV;IV;PO;IV;IV;IV	NO;NO;NO;NO;NO;NO;NO;NO	Chemotherapy;Other, specify in notes;Chemotherapy;Chemotherapy;Targeted Molecular therapy;Chemotherapy;Chemotherapy;Chemotherapy
TCGA-55-8096	67	FEMALE	719	Lung Adenocarcinoma- Not Otherwise Specified (NOS)	Lung	Dead	T2a	N0	MX	Stage IB	1	566		Distant Metastasis	WITH TUMOR				67	L-Upper	Not Applicable	TCGA-55-8096	36470b30-a3b3-4d28-851b-918a7ff88011	17	-24684	Not Applicable	0	47	Not Available	Lung Adenocarcinoma	Not Available
TCGA-44-7672	52	FEMALE	719	Lung Adenocarcinoma- Not Otherwise Specified (NOS)	Lung	Alive	T1b	N0	M0	Stage IA	0	719			TUMOR FREE				52	L-Upper	Not Applicable	TCGA-44-7672	4036c6fc-c82e-47bb-a384-6f299dc30b52	10	-19200	Not Applicable	0	418	Not Available	Lung Adenocarcinoma	82
TCGA-44-6144	58	MALE	723	Lung Adenocarcinoma- Not Otherwise Specified (NOS)	Lung	Alive	T1a	N0	M0	Stage IA	1	399		Locoregional Recurrence	TUMOR FREE				58	R-Upper	Not Applicable	TCGA-44-6144	22302e92-fdfa-462a-9249-efdaa26ee5ed	7	-21283	Not Applicable	0	9	9	Lung Adenocarcinoma	82
TCGA-05-4245	81	MALE	730	Lung Adenocarcinoma- Not Otherwise Specified (NOS)	Lung	Alive	T2	N2	M0	Stage IIIA	1	334			TUMOR FREE				81	L-Upper	Not Applicable	TCGA-05-4245	03d09c05-49ab-4ba6-a8d7-e7ccf71fafd2	22	-29647	Not Applicable	0	395	Not Available	Lung Adenocarcinoma	Not Available
TCGA-86-A4JF	56	MALE	737	Lung Adenocarcinoma- Not Otherwise Specified (NOS)	Lung	Dead	T3	N0	M0	Stage IIB	1	436		Distant Metastasis	TUMOR FREE				56	R-Upper	Not Applicable	TCGA-86-A4JF	E01E4FB3-236A-4D16-9073-555876B688E9	14	-20491	Not Applicable	0	0	Not Available	Lung Adenocarcinoma	Not Available	TCGA-86-A4JF-D52793;TCGA-86-A4JF-D52796	85E463A3-A1DE-4C8E-8C0F-9BD9AB0377D8;F06AAA11-F3BF-4A51-BA60-963FDE4D8CB8	Not Available;Not Available	6;6	171;536	31;444	Not Available;Not Available	Complete Response;Complete Response	12;12	Not Available;Not Available	Not Available;Not Available	Not Available;Not Available	Not Available;Not Available	Not Applicable;Not Applicable	Not Available;Not Available	Not Available;Not Available	NO;NO	Chemotherapy;Chemotherapy
TCGA-J2-8192	65	FEMALE	739	Lung Adenocarcinoma- Not Otherwise Specified (NOS)	Lung	Alive	T2a	N1	MX	Stage IIA	1	482		Locoregional Recurrence	TUMOR FREE				65	L-Upper	Not Applicable	TCGA-J2-8192	369f14c4-2191-4962-a309-3e23ddc4e5fc	6	-23892	Not Applicable	0	154	Not Available	Lung Adenocarcinoma	112	TCGA-J2-8192-D32572;TCGA-J2-8192-D32574;TCGA-J2-8192-D55392	5FA2C5DE-EEB3-450E-8D40-F0B739F6106D;5751CCC2-7B5B-4703-8405-CF1E474220FB;A136AC0B-F93F-4B43-AE17-770DADF20159	Not Available;Not Available;Not Available	6;6;16	Not Available;Not Available;Not Available	105;105;641	cisplatin;pemetrexed;Erlotinib	Not Available;Not Available;Not Available	6;6;4	Not Available;Not Available;Not Available	Not Available;Not Available;Not Available	Not Available;Not Available;Not Available	Not Available;Not Available;Not Available	Not Applicable;Not Applicable;Not Applicable	Not Available;Not Available;Not Available	Not Available;Not Available;Not Available	YES;YES;YES	Chemotherapy;Chemotherapy;Chemotherapy
TCGA-MP-A4TH	70	FEMALE	741	Lung Adenocarcinoma- Not Otherwise Specified (NOS)	Lung	Alive	T1a	N0	M0	Stage IA	0	741			TUMOR FREE				70	L-Lower	Not Applicable	TCGA-MP-A4TH	7A111B4F-46E9-4E34-8024-0B9FDC5CBCD8	8	-25759	Not Applicable	0	142	Not Available	Lung Adenocarcinoma	73
TCGA-55-6984	71	FEMALE	760	Lung Adenocarcinoma- Not Otherwise Specified (NOS)	Lung	Dead	T2	N1	M0	Stage IIB	1	724			WITH TUMOR				71	L-Lower	Not Applicable	TCGA-55-6984	f063ddbb-1668-40df-9ec2-b0a23ca2c389	27	Not Available	760	0	Not Available	Not Available	Lung Adenocarcinoma	Not Available	TCGA-55-6984-D45633;TCGA-55-6984-D45634	2EEFA4BA-8311-4923-9CC0-43AEDFF385C4;0D8E1A7A-9075-4584-B85F-489D6DAB16F2	Not Available;Not Available	17;17	Not Available;747	65;724	Chemo, Multi-Agent, NOS;Chemo, NOS	Complete Response;Clinical Progressive Disease	7;7	Not Available;Not Available	Not Available;Not Available	Not Available;Not Available	Not Available;Not Available	Not Applicable;Not Applicable	Not Available;Not Available	Not Available;Not Available	NO;NO	Chemotherapy;Chemotherapy
TCGA-44-2668	51	MALE	761	Lung Adenocarcinoma- Not Otherwise Specified (NOS)	Lung	Dead	T2	N0	M0	Stage IB	1	433			TUMOR FREE		FPPP	TCGA	51	R-Upper	Not Applicable	TCGA-44-2668	bab43415-d413-40be-a4c0-2c40a52afe6a	22	-18856	Not Applicable	0	246	Not Available	Lung Adenocarcinoma	53
TCGA-55-7815	76	MALE	773	Lung Adenocarcinoma- Not Otherwise Specified (NOS)	Lung	Alive	T2a	N0	MX	Stage IB	1	466		Locoregional Recurrence	TUMOR FREE				76	R-Lower	Not Applicable	TCGA-55-7815	dd46c83e-6551-485b-b935-f3beed891244	9	-28119	Not Applicable	0	54	Not Available	Lung Adenocarcinoma	59	TCGA-55-7815-D61496;TCGA-55-7815-D61499	ACA058EE-8C58-4DBD-99EB-8E97EE4F6CC6;A6E48EE4-3A3F-49A9-8FEF-18D08A8F7BE4	Not Available;Not Available	30;30	585;Not Available	493;706	Chemo, NOS;Chemo, NOS	Clinical Progressive Disease;Not Applicable	6;6	Not Available;Not Available	Not Available;Not Available	Not Available;Not Available	Not Available;Not Available	Not Applicable;Not Applicable	Not Available;Not Available	Not Available;Not Available	NO;YES	Chemotherapy;Chemotherapy
TCGA-50-6592	71	FEMALE	777	Lung Adenocarcinoma- Not Otherwise Specified (NOS)	Lung	Dead	T2	N0	M0	Stage IB	1				WITH TUMOR				71	L-Lower	Not Applicable	TCGA-50-6592	09918b81-4696-4cba-a45a-5fe7407c2337	25	-26191	777	0	Not Available	Not Available	Lung Adenocarcinoma	Not Available
TCGA-73-4666	52	FEMALE	800	Lung Adenocarcinoma- Not Otherwise Specified (NOS)	Lung	Alive	T1	N0	M1	Stage IV	1				TUMOR FREE				52	R-Upper	Not Applicable	TCGA-73-4666	4c31127e-d095-4978-9dac-35153c27f6ed	6	-19074	Not Applicable	0	618	Not Available	Lung Adenocarcinoma	Not Available	TCGA-73-4666-D13246;TCGA-73-4666-D13245	6e0afbee-c9ca-4103-850d-1c7e07b03d56;d23a0b04-32a9-428b-b725-89722eeb2d40	Not Available;Not Available	6;6	119;119	56;56	carboplatin;taxol	Not Available;Not Available	12;12	4;4	Not Available;Not Available	mg;mg	ADJUVANT;ADJUVANT	Not Applicable;Not Applicable	1;1	IV;IV	NO;NO	Chemotherapy;Chemotherapy
TCGA-38-7271	72	FEMALE	800	Lung Adenocarcinoma- Not Otherwise Specified (NOS)	Lung	Dead	T1	N0	M0	Stage IA	1	304			WITH TUMOR				72	R-Upper	Not Applicable	TCGA-38-7271	8214a0d1-5e2d-4a7a-acb1-e5580755db83	10	-26440	800	0	Not Available	Not Available	Lung Adenocarcinoma	76	TCGA-38-7271-D18306;TCGA-38-7271-D18311;TCGA-38-7271-D18310	39b80d4f-cb2c-42f3-9e88-32dadd933c17;be281462-f8ee-4c19-95d2-3a8f7295265f;fac1fe79-b59c-4d7b-b36a-89b3c8e29166	Not Available;Not Available;Not Available	10;10;10	371;623;574	329;574;574	Cisplatin;Alimta;Carboplatin	Not Available;Not Available;Not Available	11;11;11	3;2;1	30;500;Not Available	mg/m2;mg/m2;AUC	RECURRENCE;PALLIATIVE;PALLIATIVE	Not Applicable;Not Applicable;Not Applicable	1;2;2	IV;IV;IV	NO;NO;NO	Chemotherapy;Chemotherapy;Chemotherapy
TCGA-86-A4P8	59	FEMALE	805	Lung Adenocarcinoma- Not Otherwise Specified (NOS)	Lung	Alive	T1b	N2	MX	Stage IIIA	0	805			Unknown				59	R-Lower	Not Applicable	TCGA-86-A4P8	646910EE-5F5D-40AC-A21A-75790F89430A	7	-21738	Not Applicable	0	39	Not Available	Lung Adenocarcinoma	85	TCGA-86-A4P8-D48293;TCGA-86-A4P8-D48295	C22B8623-E5C2-4F22-8CCD-7859A4802584;054E5CD2-940A-4364-A458-39387314D2AE	Not Available;Not Available	11;11	106;106	43;43	Cisplatin;Alimta	Complete Response;Complete Response	9;9	Not Available;Not Available	Not Available;Not Available	Not Available;Not Available	Not Available;Not Available	Not Applicable;Not Applicable	Not Available;Not Available	Not Available;Not Available	NO;NO	Chemotherapy;Chemotherapy
TCGA-44-4112	60	FEMALE	808	Lung Adenocarcinoma- Not Otherwise Specified (NOS)	Lung	Dead	T2a	N0	M0	Stage IB	1	619			Not Available		FPPP	TCGA	60	R-Upper	Not Applicable	TCGA-44-4112	68b86559-38b2-41f2-b66e-c3c2b628b14d	12	-22106	Not Applicable	0	141	141	Lung Adenocarcinoma	Not Available	TCGA-44-4112-D13710;TCGA-44-4112-D13711	75c42d72-040a-42d2-953d-8a4a9c467011;1c60b058-9bc5-4159-996a-57177380956d	Not Available;Not Available	11;11	142;142	78;78	Cisplatin;Alimta	Not Available;Not Available	7;7	4;4	165;1100	mg;mg	ADJUVANT;ADJUVANT	Not Applicable;Not Applicable	1;1	IV;IV	NO;NO	Chemotherapy;Chemotherapy
TCGA-55-7570	60	MALE	824	Lung Adenocarcinoma- Not Otherwise Specified (NOS)	Lung	Alive	T1a	N0	MX	Stage IA	0	824			TUMOR FREE				60	R-Upper	Not Applicable	TCGA-55-7570	ff07ea4b-4e50-410d-99d6-96a351dad7b1	11	-22218	Not Applicable	0	6	Not Available	Lung Adenocarcinoma	Not Available
TCGA-83-5908	59	FEMALE	824	Lung Adenocarcinoma- Not Otherwise Specified (NOS)	Lung	Alive	T1	N0	M0	Stage IA	0	824			TUMOR FREE				59	L-Upper	Not Applicable	TCGA-83-5908	25d4ea9e-f773-4f11-bac9-64efdad73211	25	-21760	Not Applicable	0	420	Not Available	Lung Adenocarcinoma	Not Available
TCGA-78-7145	52	FEMALE	826	Lung Adenocarcinoma- Not Otherwise Specified (NOS)	Lung	Dead	T4	N1	M1	Stage IV	1	422			WITH TUMOR				52	R-Middle	Not Applicable	TCGA-78-7145	4ef872e1-82c9-4939-9248-41ed9d3085b2	23	-19080	826	0	Not Available	Not Available	Lung Adenocarcinoma	Not Available	TCGA-78-7145-D16675;TCGA-78-7145-D16672;TCGA-78-7145-D16674;TCGA-78-7145-D16673;TCGA-78-7145-D17203	93f81bc9-f22b-4e9f-85b9-da28d41a7569;b3966e3e-c4e0-4a0f-875b-5a2b599ef98d;8798a8c5-378c-44b9-b21b-f09302daab77;12b1de25-cb72-4778-a205-ad6d7f68c4e4;703cc226-f1a6-4c2e-bdc6-dcf30f5b8c11	Not Available;Not Available;Not Available;Not Available;Not Available	23;23;23;23;5	Not Available;161;685;547;161	716;28;605;440;28	Not Available;Cisplatin;Gefitinib;Docetaxel;Gemcitabine	Not Available;Not Available;Not Available;Not Available;Not Available	9;9;9;9;10	Not Available;6;Not Available;6;6	Not Available;Not Available;Not Available;Not Available;Not Available	Not Available;Not Available;Not Available;Not Available;Not Available	PROGRESSION;ADJUVANT;PROGRESSION;PROGRESSION;ADJUVANT	Not Applicable;Not Applicable;Not Applicable;Not Applicable;Not Applicable	4;1;3;2;1	IM;IV;PO;IV;IV	NO;NO;NO;NO;NO	Other, specify in notes;Chemotherapy;Targeted Molecular therapy;Chemotherapy;Chemotherapy
TCGA-MN-A4N1	60	MALE	827	Lung Adenocarcinoma- Not Otherwise Specified (NOS)	Lung	Alive	T2a	N1	M0	Stage IIA	0	827			Unknown				60	R-Upper	Not Applicable	TCGA-MN-A4N1	75A0BB0B-6528-4FB8-A9E6-254905D21DF4	4	-21939	Not Applicable	0	285	Not Available	Lung Adenocarcinoma	55
TCGA-91-6847	62	FEMALE	842	Lung Adenocarcinoma- Not Otherwise Specified (NOS)	Lung	Alive	T2	N0	MX	Stage IB	1	772		Distant Metastasis	Not Available				62	R-Lower	Not Applicable	TCGA-91-6847	97831d28-ab41-4c18-bfc2-c4c6bc757d13	19	-22862	Not Applicable	0	842	Not Available	Lung Adenocarcinoma	Not Available
TCGA-44-6147	67	FEMALE	845	Lung Adenocarcinoma- Not Otherwise Specified (NOS)	Lung	Alive	T1b	NX	M0	Stage IA	0	845			TUMOR FREE		FPPP	TCGA	67	R-Upper	Not Applicable	TCGA-44-6147	889aec8e-14ba-48d9-8fe1-f2416e82b333	5	-24631	Not Applicable	0	236	Not Available	Lung Adenocarcinoma	68
TCGA-44-5645	61	FEMALE	852	Lung Adenocarcinoma- Not Otherwise Specified (NOS)	Lung	Alive	T1	NX		Stage IA	0	852			TUMOR FREE		FPPP	TCGA	61	L-Upper	Not Applicable	TCGA-44-5645	ddeacccf-0953-4952-8a4e-c2617f2e7bcc	13	-22471	Not Applicable	0	208	Not Available	Lung Adenocarcinoma	82
TCGA-49-4487	72	FEMALE	855	Lung Adenocarcinoma- Not Otherwise Specified (NOS)	Lung	Dead	T1	N0	M0	Stage IA	1	697			WITH TUMOR				72	L-Upper	Not Applicable	TCGA-49-4487	bd4e9a9f-17f3-4d33-92fc-fcc45dd0e7b4	9	-26583	855	0	Not Available	Not Available	Lung Adenocarcinoma	Not Available
TCGA-44-5644	51	FEMALE	863	Lung Adenocarcinoma- Not Otherwise Specified (NOS)	Lung	Alive	T2a	N0		Stage IB	0	863			TUMOR FREE				51	R-Lower	Not Applicable	TCGA-44-5644	1fc81cd4-fa89-4135-8c3c-027ffae82b05	12	-18644	Not Applicable	0	498	Not Available	Lung Adenocarcinoma	61
TCGA-38-4629	68	MALE	864	Lung Adenocarcinoma- Not Otherwise Specified (NOS)	Lung	Dead	T3	N0	M0	Stage IIB	1	379			WITH TUMOR				68	R-Upper	Not Applicable	TCGA-38-4629	127bf818-f7e5-46b5-a9de-39f6d96b8b83	13	-25104	864	0	Not Available	Not Available	Lung Adenocarcinoma	Not Available
TCGA-49-4488	74	FEMALE	869	Lung Adenocarcinoma- Not Otherwise Specified (NOS)	Lung	Dead	T1	N0	MX	Stage IA	1	634			Not Available				74	L-Lower	Not Applicable	TCGA-49-4488	d721bfe0-90e3-415e-b9f3-1a270efa5fbb	9	-27332	869	0	Not Available	Not Available	Lung Adenocarcinoma	Not Available
TCGA-55-7281	70	FEMALE	872	Lung Adenocarcinoma- Not Otherwise Specified (NOS)	Lung	Alive	T1b	N0	M0	Stage IA	1	339		Distant Metastasis	TUMOR FREE				70	R-Middle	Not Applicable	TCGA-55-7281	659668e8-f0d9-4ff2-bbc8-9246f2ef49ab	6	-25870	Not Applicable	0	18	Not Available	Lung Adenocarcinoma	Not Available	TCGA-55-7281-D47811;TCGA-55-7281-D47814;TCGA-55-7281-D47815;TCGA-55-7281-D47816;TCGA-55-7281-D47817;TCGA-55-7281-D47818	F65BFFAD-A23B-4066-829C-5D92F15865DE;B212E1D8-57BE-4365-BFBA-1EA76A701912;DC5037B4-AFDE-459F-8830-340492F0AA06;638427FC-0F5A-4F6A-8E41-E90771270BA7;5046F93F-1D01-4A67-9B87-ED115A6C742A;F582DDC9-3FBE-4AC6-870A-530C86640E54	Not Available;Not Available;Not Available;Not Available;Not Available;Not Available	28;28;28;28;28;28	474;579;579;Not Available;Not Available;Not Available	424;508;508;712;712;712	Carboplatin;Carboplatin;Alimta;Carboplatin;Taxol;Avastin	Clinical Progressive Disease;Clinical Progressive Disease;Clinical Progressive Disease;Partial Response;Partial Response;Partial Response	8;8;8;8;8;8	Not Available;Not Available;Not Available;Not Available;Not Available;Not Available	Not Available;Not Available;Not Available;Not Available;Not Available;Not Available	Not Available;Not Available;Not Available;Not Available;Not Available;Not Available	Not Available;Not Available;Not Available;Not Available;Not Available;Not Available	Not Applicable;Not Applicable;Not Applicable;Not Applicable;Not Applicable;Not Applicable	Not Available;Not Available;Not Available;Not Available;Not Available;Not Available	Not Available;Not Available;Not Available;Not Available;Not Available;Not Available	NO;NO;NO;NO;NO;NO	Chemotherapy;Chemotherapy;Chemotherapy;Chemotherapy;Chemotherapy;Chemotherapy
TCGA-49-AAR4	51	MALE	879	Lung Adenocarcinoma- Not Otherwise Specified (NOS)	Lung	Dead	T2	N2	MX	Stage IIIA	0	879			WITH TUMOR				51	L-Upper	Not Applicable	TCGA-49-AAR4	765AD5A5-134B-4680-A6D4-1DD113DC47CC	18	-18939	879	0	Not Available	Not Available	Lung Adenocarcinoma	109.4	TCGA-49-AAR4-D65009;TCGA-49-AAR4-D65010	4477C3EF-3A88-4C2F-955E-149887AC8C8F;AB97458F-B092-494A-BCEE-2FD308ED618A	Not Available;Not Available	17;17	61;61	57;57	TAXOL;CARBOPLATIN	Partial Response;Partial Response	9;9	Not Available;Not Available	Not Available;Not Available	Not Available;Not Available	Not Available;Not Available	Not Applicable;Not Applicable	Not Available;Not Available	Not Available;Not Available	NO;NO	Chemotherapy;Chemotherapy
TCGA-44-7670	47	FEMALE	882	Lung Adenocarcinoma- Not Otherwise Specified (NOS)	Lung	Alive	T1b	N1	M0	Stage IIA	0	882			TUMOR FREE				47	L-Upper	Not Applicable	TCGA-44-7670	9b38eded-3f46-4aaa-9991-68008d97bdbe	18	-17392	Not Applicable	0	531	Not Available	Lung Adenocarcinoma	50	TCGA-44-7670-D20715;TCGA-44-7670-D20716	cd9d0292-629c-4b64-976d-92921bc73acf;98b04e0c-0fb1-4f87-97fc-97aed384b749	Not Available;Not Available	19;19	165;165	88;88	Docetaxel;Cisplatin	Not Available;Not Available	1;1	4;4	100-120;98-125	mg;mg	ADJUVANT;ADJUVANT	Not Applicable;Not Applicable	1;1	IV;IV	NO;NO	Chemotherapy;Chemotherapy
TCGA-55-8206	56	MALE	888	Lung Adenocarcinoma- Not Otherwise Specified (NOS)	Lung	Alive	T1b	N0	M0	Stage IA	0	888			TUMOR FREE				56	R-Upper	Not Applicable	TCGA-55-8206	a214a959-3b21-4f25-a615-383cda7afdff	15	-20690	Not Applicable	0	46	Not Available	Lung Adenocarcinoma	98
TCGA-55-7995	73	FEMALE	889	Lung Adenocarcinoma- Not Otherwise Specified (NOS)	Lung	Alive	T1b	N0	M0	Stage IA	1	468		Locoregional Recurrence	TUMOR FREE				73	L-Upper	Not Applicable	TCGA-55-7995	abd6647b-d2eb-404d-8283-443e92addf55	7	-26837	Not Applicable	0	5	Not Available	Lung Adenocarcinoma	51	TCGA-55-7995-D65702;TCGA-55-7995-D65703	39A1C7F0-0574-41C9-98D5-D0D7AF66D866;386B9E74-6618-451B-8F90-9F3BFDE51CD1	Not Available;Not Available	26;26	525;525	483;483	Carboplatin;Paclitaxel	Complete Response;Complete Response	9;9	Not Available;Not Available	Not Available;Not Available	Not Available;Not Available	Not Available;Not Available	Not Applicable;Not Applicable	Not Available;Not Available	Not Available;Not Available	NO;NO	Chemotherapy;Chemotherapy
TCGA-49-4510	51	FEMALE	896	Lung Adenocarcinoma- Not Otherwise Specified (NOS)	Lung	Dead	T2	N1	M0	Stage IIB	1	502		Distant Metastasis	WITH TUMOR				51	L-Upper	Not Applicable	TCGA-49-4510	f77b6930-a1ce-446e-a15d-c018cbbecfee	3	-18762	896	0	Not Available	Not Available	Lung Adenocarcinoma	Not Available
TCGA-MP-A4TE	56	MALE	896	Lung Adenocarcinoma- Not Otherwise Specified (NOS)	Lung	Dead	T2b	N0	MX	Stage IIA	1	226		Locoregional Recurrence	WITH TUMOR				56	L-Lower	Not Applicable	TCGA-MP-A4TE	BEBD0025-74E2-451B-93B3-86F82DF43573	2	-20627	896	0	Not Available	Not Available	Lung Adenocarcinoma	Not Available
TCGA-49-4512	69	FEMALE	905	Lung Adenocarcinoma- Not Otherwise Specified (NOS)	Lung	Dead	T2	N2	MX	Stage IIIA	1				WITH TUMOR				69	R-Middle	Not Applicable	TCGA-49-4512	a1e65587-24c1-4b41-92a7-4e1f15fffd78	9	-25502	905	0	157	Not Available	Lung Adenocarcinoma	Not Available	TCGA-49-4512-D14718	11659d14-75e7-4990-bcf1-fd6d91969685	Not Available	9	Not Available	Not Available	Not Available	Not Available	8	Not Available	Not Available	Not Available	ADJUVANT	Not Applicable	1	IV	NO	Chemotherapy
TCGA-62-A472	70	MALE	910	Lung Adenocarcinoma- Not Otherwise Specified (NOS)	Lung	Alive	T3	N0	M0	Stage IIB	1	290		Locoregional Recurrence	WITH TUMOR				70	R-Lower	Not Applicable	TCGA-62-A472	E499069B-A16A-49E9-941A-E3E9EA62AF25	30	-25893	Not Applicable	0	540	Not Available	Lung Adenocarcinoma	Not Available
TCGA-73-4675	59	MALE	922	Lung Adenocarcinoma- Not Otherwise Specified (NOS)	Lung	Dead	T3	N1	M0	Stage IIIA	1	361		Locoregional Recurrence	TUMOR FREE				59	L-Lower	Not Applicable	TCGA-73-4675	ae39e358-08d7-4367-ae68-82b469e791e4	7	-21614	Not Applicable	0	40	Not Available	Lung Adenocarcinoma	69	TCGA-73-4675-D71056;TCGA-73-4675-D71057;TCGA-73-4675-D71058;TCGA-73-4675-D71059;TCGA-73-4675-D71060;TCGA-73-4675-D71061;TCGA-73-4675-D71062	13B8CCE4-8461-4A03-A567-E5922A9A11A4;3C9951FA-7567-4A17-8ED5-031F790060D7;25DC92F4-A154-4196-9D5F-4BE559E42ABA;1C265224-D738-4F25-8103-9B037F9C9447;DC1FC3CB-3680-4D2A-86C2-B9DBC184D6BC;08130C1E-5BB6-4080-939E-11D5E4215EEF;3BF6C8DC-1CB9-4686-987C-7DA51220B8A3	Not Available;Not Available;Not Available;Not Available;Not Available;Not Available;Not Available	17;17;17;17;17;17;17	482;117;104;483;483;483;676	110;27;27;459;459;459;592	Carboplatin;Alimta;Cisplatin;Carboplatin;Taxotere;Avastin;Tarceva	Complete Response;Complete Response;Complete Response;Stable Disease;Stable Disease;Stable Disease;Clinical Progressive Disease	3;3;3;3;3;3;3	Not Available;Not Available;Not Available;Not Available;Not Available;Not Available;Not Available	Not Available;Not Available;Not Available;Not Available;Not Available;Not Available;Not Available	Not Available;Not Available;Not Available;Not Available;Not Available;Not Available;Not Available	Not Available;Not Available;Not Available;Not Available;Not Available;Not Available;Not Available	Not Applicable;Not Applicable;Not Applicable;Not Applicable;Not Applicable;Not Applicable;Not Applicable	Not Available;Not Available;Not Available;Not Available;Not Available;Not Available;Not Available	Not Available;Not Available;Not Available;Not Available;Not Available;Not Available;Not Available	NO;NO;NO;NO;NO;NO;NO	Chemotherapy;Chemotherapy;Chemotherapy;Chemotherapy;Chemotherapy;Chemotherapy;Chemotherapy
TCGA-53-7626	76	FEMALE	929	Lung Adenocarcinoma- Not Otherwise Specified (NOS)	Lung	Dead	T1	N1	M0	Stage IIA	1	865		Locoregional Recurrence	WITH TUMOR				76	R-Upper	Not Applicable	TCGA-53-7626	d3ff328c-2488-47bd-8663-366b6812c7b5	13	-28024	929	0	Not Available	Not Available	Lung Adenocarcinoma	Not Available	TCGA-53-7626-D39213;TCGA-53-7626-D39214	0BEFAE89-775A-44A5-8352-ECB58FBCA0B3;61FB2C2D-04A9-420C-881B-821008C23CCA	Not Available;Not Available	15;15	Not Available;Not Available	Not Available;Not Available	Cisplatin;Taxotere	Clinical Progressive Disease;Clinical Progressive Disease	1;1	Not Available;Not Available	Not Available;Not Available	Not Available;Not Available	Not Available;Not Available	Not Applicable;Not Applicable	Not Available;Not Available	Not Available;Not Available	NO;NO	Chemotherapy;Chemotherapy
TCGA-55-5899	58	MALE	930	Lung Adenocarcinoma- Not Otherwise Specified (NOS)	Lung	Alive	T1a	N1	M0		0	930			Not Available				58	R-Upper	Not Applicable	TCGA-55-5899	996a0070-e9bf-4601-8ef7-60212108258d	20	Not Available	Not Applicable	0	87	Not Available	Lung Adenocarcinoma	Not Available	TCGA-55-5899-D43195;TCGA-55-5899-D43196	C4183530-28BE-42D7-AD22-5C1C476E2388;314FCD94-F0EA-4781-95F8-659D257724EB	Not Available;Not Available	15;15	208;208	146;146	Carboplatin;Taxol	Complete Response;Complete Response	5;5	Not Available;Not Available	Not Available;Not Available	Not Available;Not Available	Not Available;Not Available	Not Applicable;Not Applicable	Not Available;Not Available	Not Available;Not Available	NO;NO	Chemotherapy;Chemotherapy
TCGA-86-8669	64	MALE	938	Lung Adenocarcinoma- Not Otherwise Specified (NOS)	Lung	Alive	T1b	N0	M0	Stage IA	1	849		Distant Metastasis	TUMOR FREE				64	R-Upper	Not Applicable	TCGA-86-8669	7b89166e-c5b8-481b-aa70-495141499b91	30	-23443	Not Applicable	0	34	Not Available	Lung Adenocarcinoma	Not Available	TCGA-86-8669-D66086;TCGA-86-8669-D66087	E18E7469-7056-41A2-8BB1-43EE190292AC;336C3649-8213-4895-8F57-85A6FEE79492	Not Available;Not Available	2;2	938;938	854;854	Cisplatin;Etoposide	Complete Response;Complete Response	10;10	Not Available;Not Available	Not Available;Not Available	Not Available;Not Available	Not Available;Not Available	Not Applicable;Not Applicable	Not Available;Not Available	Not Available;Not Available	NO;NO	Chemotherapy;Chemotherapy
TCGA-86-8278	63	FEMALE	944	Lung Adenocarcinoma- Not Otherwise Specified (NOS)	Lung	Alive	T2	N1	M0	Stage IIB	1	29			TUMOR FREE				63	L-Lower	Not Applicable	TCGA-86-8278	a816e355-be6f-4d16-b051-b6d86ed8cded	6	-23117	Not Applicable	0	23	Not Available	Lung Adenocarcinoma	Not Available	TCGA-86-8278-D41670;TCGA-86-8278-D41671;TCGA-86-8278-D41672	964E5BFB-3A3B-47C8-A346-6F5BDACA4D99;9ACDE909-44BF-475C-AAFC-8C721F24CFD9;8C3C7ABD-D1E8-4672-965B-91AF4B8F03CE	Not Available;Not Available;Not Available	25;25;25	156;156;Not Available	29;29;178	Etoposide;Cisplatin;Gefitinib	Stable Disease;Stable Disease;Not Applicable	3;3;3	Not Available;Not Available;Not Available	Not Available;Not Available;Not Available	Not Available;Not Available;Not Available	Not Available;Not Available;Not Available	Not Applicable;Not Applicable;Not Applicable	Not Available;Not Available;Not Available	Not Available;Not Available;Not Available	NO;NO;YES	Chemotherapy;Chemotherapy;Targeted Molecular therapy
TCGA-86-7701	66	MALE	947	Lung Adenocarcinoma- Not Otherwise Specified (NOS)	Lung	Alive	T2	N0	M1	Stage IV	1	424		Distant Metastasis	TUMOR FREE				66	R-Upper	Not Applicable	TCGA-86-7701	a3f6bc1c-19ab-4eeb-a9ac-3d2fac850bde	18	-24209	Not Applicable	0	11	Not Available	Lung Adenocarcinoma	Not Available	TCGA-86-7701-D36483;TCGA-86-7701-D36484;TCGA-86-7701-D58402;TCGA-86-7701-D58403;TCGA-86-7701-D58404;TCGA-86-7701-D58405;TCGA-86-7701-D58407;TCGA-86-7701-D58408	EC1417C7-2349-4F98-939F-E7E643F30F87;24A17B71-0E0B-4803-A21C-02BCB336024D;08D438DF-4B04-42CE-92EB-6AAC1EF6952E;7741F434-FD67-473C-B872-5A2B21734ED8;444CAEFF-EDEE-460D-9C88-C49C232A90DB;D7831CC1-B080-4F51-A2C1-3A32B60AA83F;8C75D7CE-9FC9-4BFF-B261-DD159CFED86F;DC37E270-9E05-421E-A7F4-8B20DF86DC92	Not Available;Not Available;Tyrosine kinase inhibitor;Not Available;Not Available;Not Available;Not Available;Not Available	31;31;9;9;9;9;9;9	207;207;601;601;601;Not Available;Not Available;Not Available	27;27;454;454;454;706;936;936	Etoposide;Cisplatin;Not Available;Docetaxel;Zoledronic acid;Zoledronic acid;Gemcitabine;Docetaxel	Complete Response;Complete Response;Stable Disease;Stable Disease;Stable Disease;Not Applicable;Not Applicable;Not Applicable	10;10;4;4;4;4;4;4	Not Available;Not Available;Not Available;Not Available;Not Available;Not Available;Not Available;Not Available	Not Available;Not Available;Not Available;Not Available;Not Available;Not Available;Not Available;Not Available	Not Available;Not Available;Not Available;Not Available;Not Available;Not Available;Not Available;Not Available	Not Available;Not Available;Not Available;Not Available;Not Available;Not Available;Not Available;Not Available	Not Applicable;Not Applicable;Not Applicable;Not Applicable;Not Applicable;Not Applicable;Not Applicable;Not Applicable	Not Available;Not Available;Not Available;Not Available;Not Available;Not Available;Not Available;Not Available	Not Available;Not Available;Not Available;Not Available;Not Available;Not Available;Not Available;Not Available	NO;NO;NO;NO;NO;YES;YES;YES	Chemotherapy;Chemotherapy;Chemotherapy;Chemotherapy;Ancillary;Ancillary;Chemotherapy;Chemotherapy
TCGA-86-8279	46	MALE	949	Lung Adenocarcinoma- Not Otherwise Specified (NOS)	Lung	Alive	T2a	N1	M0	Stage IIA	0	949			TUMOR FREE				46	R-Upper	Not Applicable	TCGA-86-8279	2923e404-38f2-437a-b57e-23401fbe0273	6	-17032	Not Applicable	0	21	Not Available	Lung Adenocarcinoma	Not Available	TCGA-86-8279-D41676;TCGA-86-8279-D41677	9F2065E1-C62F-4D2A-92CB-B1DB2F7963E2;233E4E3A-65B3-467B-B214-C52773DD2094	Not Available;Not Available	25;25	119;119	28;28	Etoposide;Cisplatin	Complete Response;Complete Response	3;3	Not Available;Not Available	Not Available;Not Available	Not Available;Not Available	Not Available;Not Available	Not Applicable;Not Applicable	Not Available;Not Available	Not Available;Not Available	NO;NO	Chemotherapy;Chemotherapy
TCGA-78-7535	45	MALE	949	Lung Adenocarcinoma- Not Otherwise Specified (NOS)	Lung	Dead	T2	N0	M0	Stage IB	1	809			WITH TUMOR				45	L-Upper	Not Applicable	TCGA-78-7535	46592b7b-6968-42a6-83af-0917c9f4a9a5	19	-16571	949	0	Not Available	Not Available	Lung Adenocarcinoma	Not Available	TCGA-78-7535-D20641;TCGA-78-7535-D20640	81a1889c-bbcb-408b-8c95-1a0acf920311;b445a5a2-5b5c-47d3-962d-04da28489e68	Not Available;Not Available	19;19	124;130	60;60	Vinblastine;Cisplatin	Not Available;Not Available	1;1	3;4	8;160	mg;mg	ADJUVANT;ADJUVANT	Not Applicable;Not Applicable	1;1	IV;IV	NO;NO	Chemotherapy;Chemotherapy
TCGA-MP-A4TA	75	FEMALE	950	Lung Adenocarcinoma- Not Otherwise Specified (NOS)	Lung	Dead	T1	N0	M0	Stage IA	1	725		Distant Metastasis	WITH TUMOR				75	R-Upper	Not Applicable	TCGA-MP-A4TA	98EE294A-46ED-4572-BDD4-A932C3498A25	2	-27513	950	0	Not Available	Not Available	Lung Adenocarcinoma	46
TCGA-55-7227	77	MALE	952	Lung Adenocarcinoma- Not Otherwise Specified (NOS)	Lung	Dead	T3	N1	MX	Stage IIIA	1	255		Locoregional Recurrence	TUMOR FREE				77	R-Lower	Not Applicable	TCGA-55-7227	4e7b2af4-b158-41a7-be22-bea227a759e6	6	-28458	Not Applicable	0	53	Not Available	Lung Adenocarcinoma	Not Available	TCGA-55-7227-D65705;TCGA-55-7227-D65706;TCGA-55-7227-D65707	5BC0FDF2-9109-4D86-A20D-1322832BE50E;2D4D2D9E-CEB1-4321-A97C-750CB79A547B;DEF1B875-0578-458E-9F26-D60CAAD1BB9B	Not Available;Not Available;Not Available	26;26;26	409;409;876	289;289;442	Carboplatin;Pemetrexed;Pemetrexed	Stable Disease;Stable Disease;Clinical Progressive Disease	9;9;9	Not Available;Not Available;Not Available	Not Available;Not Available;Not Available	Not Available;Not Available;Not Available	Not Available;Not Available;Not Available	Not Applicable;Not Applicable;Not Applicable	Not Available;Not Available;Not Available	Not Available;Not Available;Not Available	NO;NO;NO	Chemotherapy;Chemotherapy;Chemotherapy
TCGA-44-6777	85	FEMALE	987	Lung Adenocarcinoma- Not Otherwise Specified (NOS)	Lung	Dead	T2	NX	MX	Stage IB	0	987			TUMOR FREE				85	L-Upper	Not Applicable	TCGA-44-6777	349e6f38-2c67-4a69-a777-b9173a2a27cf	30	-31234	987	0	Not Available	Not Available	Lung Adenocarcinoma	178
TCGA-J2-A4AG	66	FEMALE	988	Lung Adenocarcinoma- Not Otherwise Specified (NOS)	Lung	Alive	T1b	N0	MX	Stage IA	0	988			TUMOR FREE				66	L-Upper	Not Applicable	TCGA-J2-A4AG	E21E2AF3-DC71-41FA-94BA-7A7929F47D90	27	-24224	Not Applicable	0	238	Not Available	Lung Adenocarcinoma	Not Available
TCGA-55-7574	64	FEMALE	995	Lung Adenocarcinoma- Not Otherwise Specified (NOS)	Lung	Dead	T2a	N0	M0	Stage IB	1	478		Distant Metastasis	WITH TUMOR				64	R-Upper	Not Applicable	TCGA-55-7574	a7911bdc-13f1-434a-bfa3-f8ba55d15846	11	-23703	Not Applicable	0	95	Not Available	Lung Adenocarcinoma	Not Available	TCGA-55-7574-D20394;TCGA-55-7574-D20393;TCGA-55-7574-D64281;TCGA-55-7574-D64282	50bc6792-9c2d-4274-950b-9916578c4a38;fac718aa-4cd8-4b69-a353-5c3619f96f9a;4FE5B8E6-4EEE-41ED-986D-BD7841309AFC;855D0B62-EF5B-4164-B03B-74957166BF47	Not Available;Not Available;Not Available;Not Available	11;11;28;28	184;184;631;631	130;130;478;478	Carboplatin;Docetaxel;Topotecan;Avastin	Not Available;Not Available;Partial Response;Partial Response	1;1;8;8	5;5;Not Available;Not Available	160;30;Not Available;Not Available	mg;mg;Not Available;Not Available	ADJUVANT;ADJUVANT;Not Available;Not Available	Not Applicable;Not Applicable;Not Applicable;Not Applicable	1;1;Not Available;Not Available	IV;IV;Not Available;Not Available	NO;NO;NO;NO	Chemotherapy;Chemotherapy;Chemotherapy;Chemotherapy
TCGA-55-6982	79	FEMALE	995	Lung Adenocarcinoma- Not Otherwise Specified (NOS)	Lung	Dead	T2	N1	M0	Stage IIB	1	183		Distant Metastasis	WITH TUMOR				79	R-Lower	Not Applicable	TCGA-55-6982	35cb7841-9b09-465a-90c5-e3b8a9faad49	26	Not Available	995	0	Not Available	Not Available	Lung Adenocarcinoma	Not Available	TCGA-55-6982-D46628;TCGA-55-6982-D46629;TCGA-55-6982-D46637	51A05329-99B3-4DE3-BEEC-F7B7584AEE8C;F2442589-3EA6-4F5B-AA58-D61A68517EBF;8D09A550-760E-4CF9-8FC7-95C7C2613527	Not Available;Not Available;Not Available	13;13;13	Not Available;Not Available;939	397;397;698	Gemzar;Navelbine;Tarceva	Clinical Progressive Disease;Clinical Progressive Disease;Clinical Progressive Disease	8;8;8	Not Available;Not Available;Not Available	Not Available;Not Available;Not Available	Not Available;Not Available;Not Available	Not Available;Not Available;Not Available	Not Applicable;Not Applicable;Not Applicable	Not Available;Not Available;Not Available	Not Available;Not Available;Not Available	NO;NO;NO	Chemotherapy;Chemotherapy;Chemotherapy
TCGA-86-7953	69	FEMALE	997	Lung Adenocarcinoma- Not Otherwise Specified (NOS)	Lung	Alive	T1b	N0	M0	Stage IA	0	997			TUMOR FREE				69	L-Upper	Not Applicable	TCGA-86-7953	54775a66-08cc-4f38-98f2-e7b2b5cec994	14	-25315	Not Applicable	0	34	Not Available	Lung Adenocarcinoma	Not Available
TCGA-49-4506	68	FEMALE	999	Lung Adenocarcinoma- Not Otherwise Specified (NOS)	Lung	Dead	T2	N1	M0	Stage IIB	1	692		Locoregional Recurrence	Discrepancy				68	L-Upper	Not Applicable	TCGA-49-4506	b61abdfd-b7a0-4e1a-b570-d1eaecad3a9e	3	-25132	999	0	Not Available	Not Available	Lung Adenocarcinoma	Not Available
TCGA-44-5643	53	MALE	1013	Lung Adenocarcinoma- Not Otherwise Specified (NOS)	Lung	Alive	T2b	N2	M0	Stage IIIA	1				TUMOR FREE				53	R-Lower	Not Applicable	TCGA-44-5643	27fceec1-3298-4cdd-a4e6-8f5cf34604f0	13	-19426	Not Applicable	0	106	Not Available	Lung Adenocarcinoma	75	TCGA-44-5643-D12952;TCGA-44-5643-D12950;TCGA-44-5643-D12954	2b6a8199-4f87-4880-b81d-ac2b704b0451;9fedb69f-cc66-4f2f-b9f0-71e1dd2d695b;21d67e97-9cd3-4de6-8df9-83f9a1330403	Not Available;Not Available;Not Available	14;14;14	208;Not Available;208	131;223;131	Carboplatin;Tarceva;Taxol	Not Available;Not Available;Not Available	6;6;6	8;132;8	205-300;150;185-190	mg;mg;mg	ADJUVANT;ADJUVANT;ADJUVANT	Not Applicable;Not Applicable;Not Applicable	1;1;1	IV;PO;IV	NO;YES;NO	Chemotherapy;Chemotherapy;Chemotherapy
TCGA-44-3919	71	FEMALE	1026	Lung Adenocarcinoma- Not Otherwise Specified (NOS)	Lung	Dead	T1	N0	M0	Stage IA	1	921		Locoregional Recurrence	TUMOR FREE				71	R-Upper	Not Applicable	TCGA-44-3919	66ed89f6-8ba2-49d0-af0f-4b6ebf2381bf	7	-26081	Not Applicable	0	190	Not Available	Lung Adenocarcinoma	103
TCGA-44-3918	60	FEMALE	1036	Lung Adenocarcinoma- Not Otherwise Specified (NOS)	Lung	Alive	T1	N0	M0	Stage IA	1	511		Locoregional Recurrence	TUMOR FREE		FPPP	TCGA	60	L-Upper	Not Applicable	TCGA-44-3918	6e3b6b72-142d-4b8d-a462-28a205796e41	7	-22236	Not Applicable	0	197	197	Lung Adenocarcinoma	76	TCGA-44-3918-D20986;TCGA-44-3918-D20985	16f14090-dd3a-4b0c-91c7-998cee0e8d40;4cc469d8-02e3-4ef9-88d3-cd70b4fbc386	Not Available;Not Available	25;25	648;648	543;543	Carboplatin;Alimta	Not Available;Not Available	1;1	6;6	500;930	mg;mg	RECURRENCE;RECURRENCE	Not Applicable;Not Applicable	1;1	IV;IV	NO;NO	Chemotherapy;Chemotherapy
TCGA-55-7910	50	FEMALE	1040	Lung Adenocarcinoma- Not Otherwise Specified (NOS)	Lung	Alive	T2b	N0	M0	Stage IIA	1	1018			WITH TUMOR				50	L-Lower	Not Applicable	TCGA-55-7910	b2bc53d6-ef78-4ae9-a6b5-1c7cad9a43eb	10	-18289	Not Applicable	0	203	Not Available	Lung Adenocarcinoma	44	TCGA-55-7910-D66141	76D8449C-257D-474B-A830-EDE15DAE2DDD	Not Available	3	Not Available	253	Cisplatin	Complete Response	10	Not Available	Not Available	Not Available	Not Available	Not Applicable	Not Available	Not Available	NO	Chemotherapy
TCGA-53-7624	40	FEMALE	1043	Lung Adenocarcinoma- Not Otherwise Specified (NOS)	Lung	Dead	T2	N0	M1	Stage IV	1	400		Distant Metastasis	WITH TUMOR				40	R-Upper	Not Applicable	TCGA-53-7624	54a9cc9e-3eee-4caa-9f33-4ea64a2999ba	13	-14794	1043	0	Not Available	Not Available	Lung Adenocarcinoma	Not Available	TCGA-53-7624-D39727;TCGA-53-7624-D39729;TCGA-53-7624-D39730;TCGA-53-7624-D39731;TCGA-53-7624-D39732;TCGA-53-7624-D39735;TCGA-53-7624-D39736;TCGA-53-7624-D39737;TCGA-53-7624-D39738;TCGA-53-7624-D39739	CABE6493-EEA3-4417-991E-E2D8BAA5D0F4;28681B5B-2CCC-41DB-B342-A1BB56EE7432;03D35A9D-2F9E-4DD6-BEF9-4EAE9D35C1DB;F6AB7F08-1341-440F-90F1-54F3E9CF0C7F;588CEFB2-2FCB-4A28-893B-35DDF6E44FB9;9628B2FD-EDBE-415B-A139-7EC10C28CF7E;5CDA082A-CFF9-4E2A-9C47-299425450EF8;87E2D964-3168-438C-9CB9-1F81D70122AE;0F25327C-C54D-4542-A956-47AFFD9D63B5;EAC0A9FD-301B-48F7-AFD2-499DFE2F0418	Not Available;Not Available;Not Available;Not Available;Not Available;Not Available;Not Available;Not Available;Not Available;Not Available	31;31;31;31;31;31;31;31;31;31	966;922;980;861;782;186;186;490;490;490	924;880;980;803;726;66;66;339;339;339	Irinotecan;Erlotinib;Abraxane;Docetaxel;Gemcitabine;Cisplatin;Vinorelbine;Carboplatinum;Bevacizumab;Pemetrexed	Clinical Progressive Disease;Clinical Progressive Disease;Clinical Progressive Disease;Clinical Progressive Disease;Clinical Progressive Disease;Clinical Progressive Disease;Clinical Progressive Disease;Clinical Progressive Disease;Clinical Progressive Disease;Clinical Progressive Disease	1;1;1;1;1;1;1;1;1;1	Not Available;Not Available;Not Available;Not Available;Not Available;Not Available;Not Available;Not Available;Not Available;Not Available	Not Available;Not Available;Not Available;Not Available;Not Available;Not Available;Not Available;Not Available;Not Available;Not Available	Not Available;Not Available;Not Available;Not Available;Not Available;Not Available;Not Available;Not Available;Not Available;Not Available	Not Available;Not Available;Not Available;Not Available;Not Available;Not Available;Not Available;Not Available;Not Available;Not Available	Not Applicable;Not Applicable;Not Applicable;Not Applicable;Not Applicable;Not Applicable;Not Applicable;Not Applicable;Not Applicable;Not Applicable	Not Available;Not Available;Not Available;Not Available;Not Available;Not Available;Not Available;Not Available;Not Available;Not Available	Not Available;Not Available;Not Available;Not Available;Not Available;Not Available;Not Available;Not Available;Not Available;Not Available	NO;NO;NO;NO;NO;NO;NO;NO;NO;NO	Chemotherapy;Chemotherapy;Chemotherapy;Chemotherapy;Chemotherapy;Chemotherapy;Chemotherapy;Chemotherapy;Chemotherapy;Chemotherapy
TCGA-86-7711	70	MALE	1046	Lung Adenocarcinoma- Not Otherwise Specified (NOS)	Lung	Dead	T2a	N1	M0	Stage IIA	1				TUMOR FREE				70	R-Lower	Not Applicable	TCGA-86-7711	9c894668-88f5-4308-a1c0-6b8acc6aaaec	2	-25719	Not Applicable	0	27	Not Available	Lung Adenocarcinoma	Not Available	TCGA-86-7711-D36470;TCGA-86-7711-D36471	5969CF61-8D1A-4E11-8018-EA0CC6004B7B;88D02F6F-8FB9-47F9-8722-B3078EA28D7B	Not Available;Not Available	31;31	181;181	37;37	Cisplatin;Etoposide	Complete Response;Complete Response	10;10	Not Available;Not Available	Not Available;Not Available	Not Available;Not Available	Not Available;Not Available	Not Applicable;Not Applicable	Not Available;Not Available	Not Available;Not Available	NO;NO	Chemotherapy;Chemotherapy
TCGA-99-8025	72	FEMALE	1060	Lung Adenocarcinoma- Not Otherwise Specified (NOS)	Lung	Alive	T3	N2	M0	Stage IIIA	0	1060			TUMOR FREE				72	R-Upper	Not Applicable	TCGA-99-8025	84c3ba70-afa7-4b69-be69-7ec8d6022c56	25	-26634	Not Applicable	0	427	Not Available	Lung Adenocarcinoma	87	TCGA-99-8025-D33590	E437156A-F538-4BCB-9CC6-2B6DC295AA6D	Not Available	9	286	213	Gemzar	Unknown	7	Not Available	Not Available	Not Available	Not Available	Not Applicable	Not Available	Not Available	NO	Chemotherapy
TCGA-86-7955	62	MALE	1072	Lung Adenocarcinoma- Not Otherwise Specified (NOS)	Lung	Alive	T2a	N0	M0	Stage IB	1	820		Locoregional Recurrence	TUMOR FREE				62	R-Lower	Not Applicable	TCGA-86-7955	0d0d83d9-d558-4d38-977b-6f1b2471beda	14	-22772	Not Applicable	0	14	Not Available	Lung Adenocarcinoma	Not Available	TCGA-86-7955-D41098;TCGA-86-7955-D41099;TCGA-86-7955-D63518;TCGA-86-7955-D63519	7C0A1FDD-293F-4DF9-AC3D-67AB0630FF20;6E123B02-3E4D-4660-9400-A5BDA061292D;B33DF174-A60F-4916-97D6-315FF1B3CBF3;4F1FAE32-57AF-472B-8BCD-8E1EAB496CDC	Not Available;Not Available;Not Available;Not Available	12;12;12;12	274;274;922;922	27;27;823;823	Vepesid;Cisplatin;Gemcitabine;Cisplatin	Complete Response;Complete Response;Complete Response;Complete Response	3;3;8;8	Not Available;Not Available;Not Available;Not Available	Not Available;Not Available;Not Available;Not Available	Not Available;Not Available;Not Available;Not Available	Not Available;Not Available;Not Available;Not Available	Not Applicable;Not Applicable;Not Applicable;Not Applicable	Not Available;Not Available;Not Available;Not Available	Not Available;Not Available;Not Available;Not Available	NO;NO;NO;NO	Chemotherapy;Chemotherapy;Chemotherapy;Chemotherapy
TCGA-J2-A4AE	77	FEMALE	1079	Lung Adenocarcinoma- Not Otherwise Specified (NOS)	Lung	Alive	T1a	N0	MX	Stage IA	0	1079			TUMOR FREE				77	L-Upper	Not Applicable	TCGA-J2-A4AE	E5F956DD-F49F-435C-83C3-5B1B0A2050ED	27	-28163	Not Applicable	0	282	Not Available	Lung Adenocarcinoma	89
TCGA-49-4494	77	MALE	1081	Lung Adenocarcinoma- Not Otherwise Specified (NOS)	Lung	Dead	T3	N2	M0	Stage IIIA	0	1081			WITH TUMOR				77	L-Upper	Not Applicable	TCGA-49-4494	c6d78e27-e510-4f57-abae-19efa6105a8d	3	-28387	1081	0	Not Available	Not Available	Lung Adenocarcinoma	Not Available
TCGA-44-7667	49	FEMALE	1097	Lung Adenocarcinoma- Not Otherwise Specified (NOS)	Lung	Alive	T3	N0	MX	Stage IIB	0	1097			TUMOR FREE				49	R-Lower	Not Applicable	TCGA-44-7667	7f6455e8-fa3d-4452-acb2-8c9995073072	21	-18062	Not Applicable	0	557	Not Available	Lung Adenocarcinoma	50
TCGA-75-6214	Not Available	FEMALE	1115	Lung Adenocarcinoma- Not Otherwise Specified (NOS)	Lung	Dead	T2	N2	M0	Stage IIIA	1	419		Distant Metastasis	WITH TUMOR				Not Available	R-Upper	Not Applicable	TCGA-75-6214	32592562-11fa-435a-b40b-2b242bae53aa	12	Not Available	Not Applicable	Not Available	Not Available	Not Available	Lung Adenocarcinoma	Not Available
TCGA-99-8028	50	FEMALE	1118	Lung Adenocarcinoma- Not Otherwise Specified (NOS)	Lung	Alive	T1a	N0	M0	Stage IA	0	1118			TUMOR FREE				50	L-Upper	Not Applicable	TCGA-99-8028	9759bf3a-74ff-433f-99bb-f9406f222ed2	15	-18542	Not Applicable	0	459	Not Available	Lung Adenocarcinoma	71
TCGA-44-3396	74	FEMALE	1130	Lung Adenocarcinoma- Not Otherwise Specified (NOS)	Lung	Alive	T2	N2	M0	Stage IIIA	0	1130			TUMOR FREE				74	Discrepancy	Not Available	TCGA-44-3396	3bd6badb-27ff-4d8d-b206-4d28dc264862	18	-27073	Not Applicable	0	311	Not Available	Lung Adenocarcinoma	48	TCGA-44-3396-D5017;TCGA-44-3396-D5019	cb7c2370-e79f-4706-9c22-02b0152ffc04;d9d59d53-accc-4e89-bc4c-c13fde7550f1	Not Available;Not Available	22;22	192;192	129;129	Alimta;Carboplatin	Not Available;Not Available	10;10	4;4	850;600	mg;mg	ADJUVANT;ADJUVANT	Not Applicable;Not Applicable	1;1	IV;IV	NO;NO	Chemotherapy;Chemotherapy
TCGA-49-AARN	56	FEMALE	1135	Lung Adenocarcinoma- Not Otherwise Specified (NOS)	Lung	Dead	T1	N0	MX	Stage IA	0	1135			Unknown				56	R-Lower	Not Applicable	TCGA-49-AARN	98EF41FA-3015-445A-BBDC-984361C911F7	19	-20605	1135	0	Not Available	Not Available	Lung Adenocarcinoma	110.6
TCGA-MP-A4T2	71	MALE	1136	Lung Adenocarcinoma- Not Otherwise Specified (NOS)	Lung	Dead	T1	N0	M0	Stage IA	1	575		Distant Metastasis	WITH TUMOR				71	L-Lower	Not Applicable	TCGA-MP-A4T2	E379CF55-68EF-4FBC-AF3E-0A5040C27F0F	2	-26010	1136	0	Not Available	Not Available	Lung Adenocarcinoma	46
TCGA-38-4627	64	FEMALE	1147	Lung Adenocarcinoma- Not Otherwise Specified (NOS)	Lung	Dead	T1b	N1	M0	Stage IIA	0	1147			Not Available				64	R-Upper	Not Applicable	TCGA-38-4627	d717fa33-3c91-4ced-89c6-79ff5542f04c	7	-23510	1147	0	Not Available	Not Available	Lung Adenocarcinoma	Not Available
TCGA-86-7713	70	MALE	1157	Lung Adenocarcinoma- Not Otherwise Specified (NOS)	Lung	Alive	T2b	N0	M0	Stage IIA	0	1157			TUMOR FREE				70	R-Middle	Not Applicable	TCGA-86-7713	cc68632c-b1e3-491b-b562-9468e2d1c101	2	-25791	Not Applicable	0	7	Not Available	Lung Adenocarcinoma	Not Available	TCGA-86-7713-D35429;TCGA-86-7713-D35430	505DA070-940F-431E-B3D0-0DEC1E27D175;20185B1B-9AFC-48FB-A72A-4E830C7CB786	Not Available;Not Available	27;27	182;182	29;29	Etoposide;Cisplatin	Complete Response;Complete Response	9;9	Not Available;Not Available	Not Available;Not Available	Not Available;Not Available	Not Available;Not Available	Not Applicable;Not Applicable	Not Available;Not Available	Not Available;Not Available	NO;NO	Chemotherapy;Chemotherapy
TCGA-44-2661	69	FEMALE	1159	Lung Adenocarcinoma- Not Otherwise Specified (NOS)	Lung	Alive	T1	N0	M0	Stage IA	0	1159			TUMOR FREE				69	L-Upper	Not Applicable	TCGA-44-2661	f3501466-cf32-4866-b5fb-e94dd32341bc	8	-25313	Not Applicable	0	103	Not Available	Lung Adenocarcinoma	Not Available
TCGA-44-3398	77	FEMALE	1163	Lung Adenocarcinoma- Not Otherwise Specified (NOS)	Lung	Alive	T1b	N0	M0	Stage IA	0	1163			TUMOR FREE				77	R-Lower	Not Applicable	TCGA-44-3398	ffb0c0b7-165e-4439-b3e6-62431f40b7fe	11	-28392	Not Applicable	0	253	Not Available	Lung Adenocarcinoma	60
TCGA-64-1681	61	FEMALE	1167	Lung Adenocarcinoma- Not Otherwise Specified (NOS)	Lung	Dead	T1	N0	M0	Stage IA	1	439			Not Available				61	R-Upper	Not Applicable	TCGA-64-1681	c583fdd1-8cd2-4c15-a23e-0644261f65da	21	-22525	1167	0	Not Available	Not Available	Lung Adenocarcinoma	Not Available	TCGA-64-1681-D20366	27af4417-3bc7-4992-9965-9f4b6c1f6434	Not Available	21	Not Available	481	Tarceva	Not Available	12	Not Available	150	mg	RECURRENCE	Not Applicable	1	PO	NO	Chemotherapy
TCGA-78-7155	68	MALE	1171	Lung Adenocarcinoma- Not Otherwise Specified (NOS)	Lung	Dead	T2	N0	M0	Stage IB	1	209			Not Available				68	L-Upper	Not Applicable	TCGA-78-7155	fc79086c-af9a-4c27-b074-f7050b6f3381	28	-24863	1171	0	Not Available	Not Available	Lung Adenocarcinoma	Not Available	TCGA-78-7155-D16959;TCGA-78-7155-D17202	b699c307-543d-4e31-9adf-19275a9cb2ff;6db2eeea-88ce-495f-b14b-214400fff219	Not Available;Not Available	21;5	Not Available;253	253;253	Carboplatin;Gemcitabine	Not Available;Not Available	9;10	2;2	Not Available;Not Available	Not Available;Not Available	OTHER, SPECIFY IN NOTES;OTHER, SPECIFY IN NOTES	new primary;New Primary	1;1	IV;IV	NO;NO	Chemotherapy;Chemotherapy
TCGA-MN-A4N4	57	MALE	1175	Lung Adenocarcinoma- Not Otherwise Specified (NOS)	Lung	Alive	T1b	N0	M0	Stage IA	0	1175			Unknown				57	L-Upper	Not Applicable	TCGA-MN-A4N4	CEEAD734-1CE0-4385-B65A-A9C853B7308E	4	-20888	Not Applicable	0	622	Not Available	Lung Adenocarcinoma	Not Available
TCGA-55-1594	68	MALE	1178	Lung Adenocarcinoma- Not Otherwise Specified (NOS)	Lung	Alive	T2	N2	M0	Stage IIIA	0	1178			TUMOR FREE				68	R-Lower	Not Applicable	TCGA-55-1594	6d72de06-232a-4983-a06c-eba6d82cb3f1	14	-25008	Not Applicable	0	1178	1178	Lung Adenocarcinoma	Not Available
TCGA-44-3917	33	FEMALE	1183	Lung Adenocarcinoma- Not Otherwise Specified (NOS)	Lung	Alive	T2	N0	M0	Stage IB	0	1183			TUMOR FREE		FPPP	TCGA	33	R-Upper	Not Applicable	TCGA-44-3917	7099597a-b208-45b5-b9e0-11ab40d5e497	8	-12179	Not Applicable	0	392	Not Available	Lung Adenocarcinoma	83
TCGA-64-1678	70	FEMALE	1189	Lung Adenocarcinoma- Not Otherwise Specified (NOS)	Lung	Alive	T2b	N0	M0		0	1189			TUMOR FREE				70	R-Middle	Not Applicable	TCGA-64-1678	f77cf4d3-9829-4fd3-95a1-b29aed9e94b8	15	-25931	Not Applicable	0	1189	Not Available	Lung Adenocarcinoma	Not Available	TCGA-64-1678-D4374;TCGA-64-1678-D4372	8e66e3b4-e400-4d79-b659-1633ac4dc232;52f1e822-e632-41d3-8878-da3dcc2611d1	Not Available;Not Available	15;15	132;132	69;69	Carboplatin;Paclitaxel	Not Available;Not Available	11;11	4;4	6;200	AUC;mg/m2	ADJUVANT;ADJUVANT	Not Applicable;Not Applicable	1;1	IV;IV	NO;NO	Chemotherapy;Chemotherapy
TCGA-78-8648	58	FEMALE	1209	Lung Adenocarcinoma- Not Otherwise Specified (NOS)	Lung	Dead	T3	N0	M0	Stage IIB	1	720		Locoregional Recurrence	Unknown				58	R-Upper	Not Applicable	TCGA-78-8648	5ace9608-d38a-42f2-a877-ec7c9d211808	23	-21443	1209	0	Not Available	Not Available	Lung Adenocarcinoma	69
TCGA-49-AARE	51	FEMALE	1229	Lung Adenocarcinoma- Not Otherwise Specified (NOS)	Lung	Dead	T1	N0	MX	Stage IA	1	388		Locoregional Recurrence	WITH TUMOR				51	R-Upper	Not Applicable	TCGA-49-AARE	CD9E70E4-8622-4A07-8646-63F8275C1737	19	-18893	1229	0	Not Available	Not Available	Lung Adenocarcinoma	107.2
TCGA-55-6985	58	FEMALE	1233	Lung Adenocarcinoma- Not Otherwise Specified (NOS)	Lung	Alive	T2	N0	MX	Stage IB	0	1233			TUMOR FREE				58	L-Upper	Not Applicable	TCGA-55-6985	e5cb0c86-8fe2-4cfc-b32b-e8ec3839ffc4	26	-21381	Not Applicable	0	1233	Not Available	Lung Adenocarcinoma	Not Available
TCGA-50-5932	75	MALE	1235	Lung Adenocarcinoma- Not Otherwise Specified (NOS)	Lung	Dead	T2	N1	M0	Stage IIB	1	1090		Locoregional Recurrence	WITH TUMOR				75	R-Upper	Not Applicable	TCGA-50-5932	ebcba7f2-ce13-4bae-97cd-91a6b1dcd465	2	-27454	1235	0	1091	Not Available	Lung Adenocarcinoma	Not Available
TCGA-55-6969	52	MALE	1239	Lung Adenocarcinoma- Not Otherwise Specified (NOS)	Lung	Alive	T2	N0	M0	Stage IB	0	1239			TUMOR FREE				52	L-Upper	Not Applicable	TCGA-55-6969	d6e274a0-6425-437b-bc07-1225be7808d5	25	-19270	Not Applicable	0	1239	Not Available	Lung Adenocarcinoma	Not Available
TCGA-62-A471	64	MALE	1246	Lung Adenocarcinoma- Not Otherwise Specified (NOS)	Lung	Alive	T2b	N1	M0	Stage IIB	0	1246			TUMOR FREE				64	L-Upper	Not Applicable	TCGA-62-A471	0075437E-BA1A-46BE-86D6-9773209A2B5E	30	-23689	Not Applicable	0	883	Not Available	Lung Adenocarcinoma	Not Available	TCGA-62-A471-D36369;TCGA-62-A471-D40576;TCGA-62-A471-D40577	0B09C8A2-1EDD-4523-9B04-7C6DCA69D4CE;AB370E23-6CB3-4C2D-AAEE-F18B9832C078;8E2B3458-E311-41FF-BA45-78E93803E232	Not Available;Not Available;Not Available	30;25;25	115;115;115	41;41;41	Cisplatin;Vinorelbine;Gemcitabine	Complete Response;Complete Response;Complete Response	10;2;2	Not Available;Not Available;Not Available	Not Available;Not Available;Not Available	Not Available;Not Available;Not Available	Not Available;Not Available;Not Available	Not Applicable;Not Applicable;Not Applicable	Not Available;Not Available;Not Available	Not Available;Not Available;Not Available	NO;NO;NO	Chemotherapy;Chemotherapy;Chemotherapy
TCGA-44-2664	66	FEMALE	1251	Lung Adenocarcinoma- Not Otherwise Specified (NOS)	Lung	Alive	T1	N0	M0	Stage IA	1	813		Distant Metastasis	TUMOR FREE				66	R-Lower	Not Applicable	TCGA-44-2664	93b62fc5-a0d3-4d32-bf27-cd7c9d43cd5f	11	-24468	Not Applicable	0	383	Not Available	Lung Adenocarcinoma	74
TCGA-MP-A4T9	54	FEMALE	1265	Lung Adenocarcinoma- Not Otherwise Specified (NOS)	Lung	Dead	T2	N2	MX	Stage IIIA	1	341		Locoregional Recurrence	WITH TUMOR				54	L-Upper	Not Applicable	TCGA-MP-A4T9	70081320-540F-41D2-8687-EE6D011F8EB0	2	-19767	1265	0	Not Available	Not Available	Lung Adenocarcinoma	106	TCGA-MP-A4T9-D41350;TCGA-MP-A4T9-D41351;TCGA-MP-A4T9-D41352	C9F75A26-D387-48A4-BA06-A9D5C58CA315;758F08E1-B373-4964-9966-691B1D562B6C;ECBC2354-5C73-46FD-94A7-D519D192334F	Not Available;Not Available;Not Available	15;15;15	55;55;62	34;34;62	Vinorelbine;Cisplatin;Gemcitabine	Complete Response;Complete Response;Complete Response	3;3;3	Not Available;Not Available;Not Available	Not Available;Not Available;Not Available	Not Available;Not Available;Not Available	Not Available;Not Available;Not Available	Not Applicable;Not Applicable;Not Applicable	Not Available;Not Available;Not Available	Not Available;Not Available;Not Available	NO;NO;NO	Chemotherapy;Chemotherapy;Chemotherapy
TCGA-50-6597	79	FEMALE	1268	Lung Adenocarcinoma- Not Otherwise Specified (NOS)	Lung	Dead	T2	N0	M0	Stage IB	0	1268			TUMOR FREE				79	R-Lower	Not Applicable	TCGA-50-6597	0d66bf6c-eed0-4726-bd5b-3bf6d610b4e0	26	-29195	Not Applicable	0	1015	Not Available	Lung Adenocarcinoma	Not Available
TCGA-95-7039	54	FEMALE	1272	Lung Adenocarcinoma- Not Otherwise Specified (NOS)	Lung	Alive	T3	N0	MX	Stage IIB	1	1258		Locoregional Recurrence	TUMOR FREE				54	R-Upper	Not Applicable	TCGA-95-7039	ae702159-5b6a-41dd-868c-7540f9e1131c	Not Available	-19981	Not Applicable	0	34	Not Available	Lung Adenocarcinoma	Not Available
TCGA-44-2662	65	MALE	1280	Lung Adenocarcinoma- Not Otherwise Specified (NOS)	Lung	Alive	T2	N0	M0	Stage IB	1	245			Discrepancy		FPPP	TCGA	65	R-Upper	Not Applicable	TCGA-44-2662	ccda26c1-a6d6-4317-8cf8-8a87e15ce12e	12	-24014	Not Applicable	0	480	Not Available	Lung Adenocarcinoma	78	TCGA-44-2662-D5033;TCGA-44-2662-D5035;TCGA-44-2662-D5034	49760024-30c8-4540-a1fc-44ee2672a837;ada4d1fb-41a4-4448-8509-1d01a0c093c1;11737323-43bd-4c4f-9c44-43683d677c92	Not Available;Not Available;Not Available	21;21;21	162;362;362	76;277;277	rec MAGE 3-AS + AS15 ACS1 / Placebo Vaccine;Taxol;Carboplatin	Not Available;Not Available;Not Available	10;10;10	5;8;8	0.5;480;935	mL;mg;mg	ADJUVANT;PROGRESSION;PROGRESSION	Not Applicable;Not Applicable;Not Applicable	1;2;2	IM;IV;IV	NO;NO;NO	Other, specify in notes;Chemotherapy;Chemotherapy
TCGA-50-6590	72	FEMALE	1288	Lung Adenocarcinoma- Not Otherwise Specified (NOS)	Lung	Dead	T2	N0	M0	Stage IB	0	1288			TUMOR FREE				72	R-Upper	Not Applicable	TCGA-50-6590	114a34c0-983b-4d90-9181-1823c9637a63	25	-26444	1288	0	Not Available	Not Available	Lung Adenocarcinoma	Not Available	TCGA-50-6590-D43830;TCGA-50-6590-D43831	A075B030-D2CD-4488-9FD9-D0BFD2A087A7;A3CB9C93-4673-49EE-AB53-9823D496F039	Not Available;Not Available	4;4	189;189	92;92	Paclitaxel;Carboplatin	Complete Response;Complete Response	6;6	Not Available;Not Available	Not Available;Not Available	Not Available;Not Available	Not Available;Not Available	Not Applicable;Not Applicable	Not Available;Not Available	Not Available;Not Available	NO;NO	Chemotherapy;Chemotherapy
TCGA-55-6968	61	MALE	1293	Lung Adenocarcinoma- Not Otherwise Specified (NOS)	Lung	Dead	T1	N0	M1	Stage IV	1				WITH TUMOR				61	R-Lower	Not Applicable	TCGA-55-6968	83a6ed20-b3cf-48b9-8ed3-a080cd4951fa	28	-22344	1293	0	Not Available	Not Available	Lung Adenocarcinoma	Not Available	TCGA-55-6968-D56252	FA5390E8-6281-46F2-891D-82EAF29D6654	Not Available	30	Not Available	13	Not Available	Stable Disease	1	Not Available	Not Available	Not Available	Not Available	Not Applicable	Not Available	Not Available	NO	Chemotherapy
TCGA-44-2665	55	FEMALE	1301	Lung Adenocarcinoma- Not Otherwise Specified (NOS)	Lung	Alive	T2	N1	M0	Stage IIB	0	1301			TUMOR FREE		FPPP	TCGA	55	R-Upper	Not Applicable	TCGA-44-2665	fb79c491-7b01-42ae-8369-8364e442e31b	13	-20349	Not Applicable	0	400	Not Available	Lung Adenocarcinoma	71	TCGA-44-2665-D5300;TCGA-44-2665-D5303;TCGA-44-2665-D5301	166a00a1-1d11-4315-85ec-f0ff6b2c184b;180ce2c6-d1aa-416d-bcd6-2ecd63c5793d;b9858076-20a0-4a78-b334-9965e070182e	Not Available;Not Available;Not Available	13;13;13	308;140;140	77;77;77	Bevacizumab;Pemetrexed disodium;Cisplatin	Not Available;Not Available;Not Available	10;10;10	12;4;4	1139;910;137	mg;mg;mg	ADJUVANT;ADJUVANT;ADJUVANT	Not Applicable;Not Applicable;Not Applicable	1;1;1	IV;IV;IV	NO;NO;NO	Targeted Molecular therapy;Chemotherapy;Chemotherapy
TCGA-44-2655	65	FEMALE	1324	Lung Adenocarcinoma- Not Otherwise Specified (NOS)	Lung	Alive	T1	N0	M0	Stage IA	1	1009		New Primary Tumor	TUMOR FREE				65	R-Upper	Not Applicable	TCGA-44-2655	07b5663f-9a54-4462-b6c1-6fc8116b8714	9	-23854	Not Applicable	0	575	575	Lung Adenocarcinoma	73
TCGA-75-5147	Not Available	FEMALE	1333	Lung Adenocarcinoma- Not Otherwise Specified (NOS)	Lung	Alive	T2	N0	M0	Stage IB	0	1333			TUMOR FREE				Not Available	R-Upper	Not Applicable	TCGA-75-5147	d2824e6d-3784-45c2-9b0f-52b17356b5da	6	Not Available	Not Applicable	Not Available	Not Available	Not Available	Lung Adenocarcinoma	Not Available
TCGA-44-2657	74	FEMALE	1351	Lung Adenocarcinoma- Not Otherwise Specified (NOS)	Lung	Alive	T2	NX	M0	Stage IB	0	1351			TUMOR FREE				74	L-Upper	Not Applicable	TCGA-44-2657	f40301ba-831e-4afd-9ce8-5f3c1a05ff7e	8	-27298	Not Applicable	0	400	Not Available	Lung Adenocarcinoma	96
TCGA-38-4632	42	MALE	1357	Lung Adenocarcinoma- Not Otherwise Specified (NOS)	Lung	Dead	T2	N1	M1	Stage IV	1	680			WITH TUMOR				42	L-Upper	Not Applicable	TCGA-38-4632	875333ab-9048-462d-aaa2-693ad127e3cc	13	-15418	1357	0	Not Available	Not Available	Lung Adenocarcinoma	Not Available	TCGA-38-4632-D4840;TCGA-38-4632-D4844;TCGA-38-4632-D13822;TCGA-38-4632-D13824	77d7b5e2-ec9e-44d8-a8bb-fc29c602ae6a;54475225-34f4-4948-996f-e97089cd5a04;d1a79d21-2ed8-415a-aea3-af762a661683;e8d4b552-6c8f-4cfb-93cd-267605c6a506	Not Available;Not Available;Not Available;Not Available	13;13;14;14	802;1169;802;1169	679;1136;679;1127	gemcitabine;Carboplatin;Paclitaxel;CPT-11	Not Available;Not Available;Not Available;Not Available	12;12;7;7	6;2;6;2	Not Available;Not Available;Not Available;Not Available	mg;mg;Not Available;Not Available	RECURRENCE;PALLIATIVE;RECURRENCE;PALLIATIVE	Not Applicable;Not Applicable;Not Applicable;Not Applicable	LCCC 9831;3;LCCC 9831;3	IV;IV;IV;IV	NO;NO;NO;NO	Chemotherapy;Chemotherapy;Chemotherapy;Chemotherapy
TCGA-44-2659	65	FEMALE	1367	Lung Adenocarcinoma- Not Otherwise Specified (NOS)	Lung	Alive	T1	N1	M0	Stage IIB	1	1146		Locoregional Recurrence	TUMOR FREE				65	Discrepancy	Not Available	TCGA-44-2659	bf15f7ad-9d92-473b-91d1-f24aa373ab97	11	-23808	Not Applicable	0	529	Not Available	Lung Adenocarcinoma	67	TCGA-44-2659-D5025;TCGA-44-2659-D5026	110a7cbc-d353-458a-93f3-10c16adcb893;cc1ab570-e73a-425d-9314-fcd5bcd1998e	Not Available;Not Available	20;20	101;101	39;39	Alimta;Cisplatin	Not Available;Not Available	10;10	4;4	1100;160	mg;mg	ADJUVANT;ADJUVANT	Not Applicable;Not Applicable	1;1	IV;IV	NO;NO	Chemotherapy;Chemotherapy
TCGA-55-6981	53	FEMALE	1379	Lung Adenocarcinoma- Not Otherwise Specified (NOS)	Lung	Dead	T1	N2	M0	Stage IIIA	0	1379			TUMOR FREE				53	L-Upper	Not Applicable	TCGA-55-6981	0a45f302-5748-48f3-9dc9-66c01843a68e	27	-19497	1379	0	Not Available	Not Available	Lung Adenocarcinoma	Not Available	TCGA-55-6981-D56245	C7F9FCD5-F2FB-4097-9417-19F1B5F1855B	Not Available	30	Not Available	25	Chemo, NOS	Complete Response	1	Not Available	Not Available	Not Available	Not Available	Not Applicable	Not Available	Not Available	NO	Chemotherapy
TCGA-55-6971	59	FEMALE	1400	Lung Adenocarcinoma- Not Otherwise Specified (NOS)	Lung	Alive	T2	N0	MX	Stage IB	0	1400			TUMOR FREE				59	L-Lower	Not Applicable	TCGA-55-6971	8d0736fe-261c-445c-bfd2-a3ea3ceaf367	28	-21734	Not Applicable	0	25	Not Available	Lung Adenocarcinoma	Not Available
TCGA-49-4501	67	FEMALE	1421	Lung Adenocarcinoma- Not Otherwise Specified (NOS)	Lung	Dead	T2	N0	M0	Stage IB	1	545			WITH TUMOR				67	R-Upper	Not Applicable	TCGA-49-4501	0780eb43-d5b5-4c3d-9825-beacba5cc723	2	-24817	1421	0	Not Available	Not Available	Lung Adenocarcinoma	Not Available	TCGA-49-4501-D17258	741831e9-9044-4e74-a539-7165b5914a80	Not Available	6	694	664	Gemzar	Not Available	10	2	Not Available	Not Available	RECURRENCE	Not Applicable	1	IV	NO	Chemotherapy
TCGA-44-2656	59	MALE	1429	Lung Adenocarcinoma- Not Otherwise Specified (NOS)	Lung	Alive	T2	N0	M0	Stage IB	1	568		New Primary Tumor	TUMOR FREE		FPPP	TCGA	59	R-Upper	Not Applicable	TCGA-44-2656	42ca54fc-c1ae-41cd-bca1-7fe9810db460	8	-21766	Not Applicable	0	582	Not Available	Lung Adenocarcinoma	72
TCGA-NJ-A4YQ	69	FEMALE	1432	Lung Adenocarcinoma- Not Otherwise Specified (NOS)	Lung	Alive	T1b	N0	M0	Stage IA	0	1432			TUMOR FREE				69	L-Upper	Not Applicable	TCGA-NJ-A4YQ	52DF074F-A402-4B78-9472-F8EB268EFDED	27	-25427	Not Applicable	0	886	Not Available	Lung Adenocarcinoma	Not Available
TCGA-62-A46O	65	FEMALE	1454	Lung Adenocarcinoma- Not Otherwise Specified (NOS)	Lung	Dead	T2	N0	M0	Stage IB	1	943		Locoregional Recurrence	WITH TUMOR				65	R-Lower	Not Applicable	TCGA-62-A46O	D7AE8EFB-AA4D-4807-9772-55B0A28CCD5C	29	-24050	1454	0	Not Available	Not Available	Lung Adenocarcinoma	Not Available
TCGA-50-5941	55	FEMALE	1474	Lung Adenocarcinoma- Not Otherwise Specified (NOS)	Lung	Alive	T2a	N2	M0	Stage IIIA	0	1474			Not Available				55	R-Upper	Not Applicable	TCGA-50-5941	f3f024c2-52f1-400e-946c-398f5b72e6dc	2	-20350	Not Applicable	0	285	Not Available	Lung Adenocarcinoma	Not Available	TCGA-50-5941-D32131;TCGA-50-5941-D32132	c30f3b22-ea7d-4ef7-8735-85a743e37de2;1d4ba45d-7254-42be-a255-644f5af80b46	Not Available;Not Available	17;17	Not Available;Not Available	Not Available;Not Available	Cisplatin;Docetaxel	Complete Response;Complete Response	5;5	Not Available;Not Available	Not Available;Not Available	Not Available;Not Available	Not Available;Not Available	Not Applicable;Not Applicable	Not Available;Not Available	Not Available;Not Available	NO;NO	Chemotherapy;Chemotherapy
TCGA-38-4628	65	FEMALE	1492	Lung Adenocarcinoma- Not Otherwise Specified (NOS)	Lung	Dead	T2	N1	M0	Stage IIB	1	1083			WITH TUMOR				65	R-Upper	Not Applicable	TCGA-38-4628	cc4bd56a-25c5-4c48-b583-ac3aeb778ca6	9	-24057	1492	0	Not Available	Not Available	Lung Adenocarcinoma	72	TCGA-38-4628-D4678;TCGA-38-4628-D13831	0c5ddee7-c7b0-44a1-97d7-c6eb11c9b514;357b5e2f-bb1b-41f7-8c7c-4ea6dd8a2fd3	Not Available;Not Available	9;14	1238;1238	1147;1147	Carboplatin;Taxol	Not Available;Not Available	12;7	4;4	Not Available;Not Available	Not Available;Not Available	RECURRENCE;RECURRENCE	Not Applicable;Not Applicable	1;1	IV;IV	NO;NO	Chemotherapy;Chemotherapy
TCGA-50-5068	59	FEMALE	1499	Lung Adenocarcinoma- Not Otherwise Specified (NOS)	Lung	Dead	T2	N1	MX	Stage IIB	1	686		Distant Metastasis	WITH TUMOR				59	R-Lower	Not Applicable	TCGA-50-5068	591c068f-bbb1-4df2-9abb-d1a2e4a58372	2	-21728	1499	0	1499	Not Available	Lung Adenocarcinoma	Not Available	TCGA-50-5068-D32058	416e251e-06ba-4e59-b9b0-22db5fac92e1	Not Available	16	140	99	Taxol	Clinical Progressive Disease	5	Not Available	Not Available	Not Available	Not Available	Not Applicable	Not Available	Not Available	NO	Chemotherapy
TCGA-MP-A4SY	61	MALE	1501	Lung Adenocarcinoma- Not Otherwise Specified (NOS)	Lung	Dead	T2	N1	M0	Stage IIB	1	489		Locoregional Recurrence	TUMOR FREE				61	R-Lower	Not Applicable	TCGA-MP-A4SY	8CC6BCEC-65DF-46A9-A88C-09762A132857	2	-22448	1501	0	Not Available	Not Available	Lung Adenocarcinoma	73
TCGA-05-4249	67	MALE	1523	Lung Adenocarcinoma- Not Otherwise Specified (NOS)	Lung	Alive	T2	N0	M0	Stage IB	0	1523			TUMOR FREE				67	R-Lower	Not Applicable	TCGA-05-4249	4addf05f-3668-4b3f-a17f-c0227329ca52	22	-24532	Not Applicable	0	1158	Not Available	Lung Adenocarcinoma	Not Available
TCGA-73-4658	80	FEMALE	1600	Lung Adenocarcinoma- Not Otherwise Specified (NOS)	Lung	Dead	T2	N0	M0	Stage IB	0	1600			TUMOR FREE				80	L-Lower	Not Applicable	TCGA-73-4658	afb91740-2668-46d7-ba01-bb26153ad1c7	15	-29508	1600	0	1600	Not Available	Lung Adenocarcinoma	Not Available
TCGA-64-1676	58	MALE	1728	Lung Adenocarcinoma- Not Otherwise Specified (NOS)	Lung	Alive	T1a	N0	M0	Stage IA	0	1728			TUMOR FREE				58	R-Lower	Not Applicable	TCGA-64-1676	fb6b289c-aaf9-4d8e-b6e0-5d35bce1b6e1	15	-21428	Not Applicable	0	1728	Not Available	Lung Adenocarcinoma	Not Available
TCGA-MP-A4SW	53	MALE	1778	Lung Adenocarcinoma- Not Otherwise Specified (NOS)	Lung	Dead	T2	N1	M0	Stage IIB	0	1778			Unknown				53	L-Upper	Not Applicable	TCGA-MP-A4SW	15F12D2C-B834-4BFC-B526-F03BF85BFE96	2	-19640	1778	0	Not Available	Not Available	Lung Adenocarcinoma	102
TCGA-MP-A4T6	76	FEMALE	1790	Lung Adenocarcinoma- Not Otherwise Specified (NOS)	Lung	Dead	T1	N2	MX	Stage IIIA	0	1790			TUMOR FREE				76	L-Lower	Not Applicable	TCGA-MP-A4T6	5F4934BE-EEE3-40E1-8838-38103BADC898	2	-27993	1790	0	Not Available	Not Available	Lung Adenocarcinoma	63
TCGA-O1-A52J	74	FEMALE	1798	Lung Adenocarcinoma- Not Otherwise Specified (NOS)	Lung	Dead	T1	N0	MX	Stage IA	1	898		Locoregional Recurrence	WITH TUMOR				74	L-Lower	Not Applicable	TCGA-O1-A52J	42432463-8E92-4F25-B72A-F03953527AA5	11	-27223	1798	0	Not Available	Not Available	Lung Adenocarcinoma	Not Available
TCGA-50-5942	67	FEMALE	1847	Lung Adenocarcinoma- Not Otherwise Specified (NOS)	Lung	Alive	T1	N0	M0	Stage IA	1	1378		Locoregional Recurrence	Not Available				67	R-Upper	Not Applicable	TCGA-50-5942	75dd635e-8e0c-4c0b-b21c-20f77770218d	26	-24781	Not Applicable	0	136	Not Available	Lung Adenocarcinoma	Not Available
TCGA-44-6778	59	MALE	1864	Lung Adenocarcinoma- Not Otherwise Specified (NOS)	Lung	Alive	T1	N0	MX	Stage IA	0	1864			TUMOR FREE				59	Discrepancy	Not Available	TCGA-44-6778	5d5cc436-6e57-4d23-a164-7f5153c2e666	31	-21725	Not Applicable	0	1110	Not Available	Lung Adenocarcinoma	53
TCGA-49-AAR3	69	MALE	1893	Lung Adenocarcinoma- Not Otherwise Specified (NOS)	Lung	Alive	T2	N1	MX	Stage IIB	1	1893		Locoregional Recurrence	Discrepancy				69	R-Upper	Not Applicable	TCGA-49-AAR3	5813997A-D7DC-4F7C-8D4B-E979832168A9	18	-25469	Not Applicable	0	1893	Not Available	Lung Adenocarcinoma	Not Available
TCGA-75-5125	Not Available	MALE	2027	Lung Adenocarcinoma- Not Otherwise Specified (NOS)	Lung	Dead	T2	N1	M0	Stage IIB	1	1752			TUMOR FREE				Not Available	R-Upper	Not Applicable	TCGA-75-5125	205759a6-6391-491b-9857-0080c3a5871e	31	Not Available	Not Applicable	Not Available	Not Available	Not Available	Lung Adenocarcinoma	Not Available
TCGA-55-1596	55	MALE	2065	Lung Adenocarcinoma- Not Otherwise Specified (NOS)	Lung	Alive	T2	N1	M0	Stage IIB	0	2065			TUMOR FREE				55	R-Upper	Not Applicable	TCGA-55-1596	199386c2-bb53-4fad-a1b6-59ab216a4a50	13	-20381	Not Applicable	0	1375	Not Available	Lung Adenocarcinoma	Not Available	TCGA-55-1596-D40545;TCGA-55-1596-D40546	D3AC7328-D4A7-4F72-86F7-07379246F800;5871BBDC-FC66-413D-8DE6-E44CB7DACA4D	Not Available;Not Available	22;22	Not Available;Not Available	34;34	Carboplatin;Taxol	Complete Response;Complete Response	2;2	Not Available;Not Available	Not Available;Not Available	Not Available;Not Available	Not Available;Not Available	Not Applicable;Not Applicable	Not Available;Not Available	Not Available;Not Available	NO;NO	Chemotherapy;Chemotherapy
TCGA-55-6987	77	MALE	2137	Lung Adenocarcinoma- Not Otherwise Specified (NOS)	Lung	Alive	T1	N0	M0	Stage IA	0	2137			TUMOR FREE				77	L-Lower	Not Applicable	TCGA-55-6987	2efc156c-464a-4c2f-a854-39fefe32081c	27	-28382	Not Applicable	0	1170	Not Available	Lung Adenocarcinoma	Not Available
TCGA-50-5045	57	FEMALE	2174	Lung Adenocarcinoma- Not Otherwise Specified (NOS)	Lung	Dead	T2	N1	M0		1	1433		Locoregional Recurrence	WITH TUMOR				57	R-Lower	Not Applicable	TCGA-50-5045	9ee20c0d-a1c3-47f3-abda-131b3f190f52	30	-20961	2174	0	Not Available	Not Available	Lung Adenocarcinoma	Not Available
TCGA-MP-A5C7	76	FEMALE	2248	Lung Adenocarcinoma- Not Otherwise Specified (NOS)	Lung	Alive	T2	N0	M0	Stage IB	0	2248			TUMOR FREE				76	L-Upper	Not Applicable	TCGA-MP-A5C7	8F04660A-2EFB-4947-9EAB-375066B9EB33	10	-28015	Not Applicable	0	1490	Not Available	Lung Adenocarcinoma	105
TCGA-NJ-A4YG	65	MALE	2261	Lung Adenocarcinoma- Not Otherwise Specified (NOS)	Lung	Alive	T2	N0	M0	Stage IB	0	2261			TUMOR FREE				65	L-Upper	Not Applicable	TCGA-NJ-A4YG	7FD03220-531E-4EF8-BECA-E9703E8C0AE1	26	-23812	Not Applicable	0	1726	Not Available	Lung Adenocarcinoma	Not Available
TCGA-49-4486	72	MALE	2318	Lung Adenocarcinoma- Not Otherwise Specified (NOS)	Lung	Dead	T1	N0	M0	Stage IA	1	2045		Distant Metastasis	WITH TUMOR				72	R-Lower	Not Applicable	TCGA-49-4486	61c655ec-52b5-453f-a6cc-b2aba445b027	3	-26415	2318	0	Not Available	Not Available	Lung Adenocarcinoma	Not Available
TCGA-75-5146	Not Available	MALE	2368	Lung Adenocarcinoma- Not Otherwise Specified (NOS)	Lung	Alive	T2	N0	M0	Stage IB	1	1773		New Primary Tumor	TUMOR FREE				Not Available	R-Lower	Not Applicable	TCGA-75-5146	1d276b62-5e64-48fb-b2ce-5192b511fe37	6	Not Available	Not Applicable	Not Available	Not Available	Not Available	Lung Adenocarcinoma	Not Available
TCGA-50-5933	72	MALE	2393	Lung Adenocarcinoma- Not Otherwise Specified (NOS)	Lung	Dead	T4	N2	M0	Stage IIIB	0	2393			TUMOR FREE				72	L-Lower	Not Applicable	TCGA-50-5933	7a0ea814-f0de-4bc4-a81a-daa000559369	2	-26377	2393	0	2370	Not Available	Lung Adenocarcinoma	Not Available	TCGA-50-5933-D32106;TCGA-50-5933-D32107	668c16ce-1cba-4ca4-bccf-1a6e757231c0;69084794-9ae1-4394-bad1-f449c2205282	Not Available;Not Available	17;17	210;210	189;189	Carboplatin;Taxol	Complete Response;Complete Response	5;5	Not Available;Not Available	Not Available;Not Available	Not Available;Not Available	Not Available;Not Available	Not Applicable;Not Applicable	Not Available;Not Available	Not Available;Not Available	NO;NO	Chemotherapy;Chemotherapy
TCGA-55-6642	63	MALE	2449	Lung Adenocarcinoma- Not Otherwise Specified (NOS)	Lung	Alive	T2	N0	MX	Stage IB	0	2449			TUMOR FREE				63	R-Lower	Not Applicable	TCGA-55-6642	474b86d9-d897-467d-85d4-51dfa26ea107	19	-23107	Not Applicable	0	993	Not Available	Lung Adenocarcinoma	Not Available
TCGA-64-1679	58	FEMALE	2488	Lung Adenocarcinoma- Not Otherwise Specified (NOS)	Lung	Alive	T1	N2	M0	Stage IIIA	0	2488			TUMOR FREE				58	R-Upper	Not Applicable	TCGA-64-1679	81a0b2ff-a3d3-41bb-9ce6-765e6ae894af	21	-21310	Not Applicable	0	1686	Not Available	Lung Adenocarcinoma	Not Available	TCGA-64-1679-D20370;TCGA-64-1679-D20371	a1d5051d-3893-4e77-b34c-88e599bda776;42c98e6b-93c1-4647-8b65-82716be9d850	Not Available;Not Available	21;21	139;139	55;55	Cisplatin;Gemcitabine	Not Available;Not Available	12;12	4;4	75;1000	mg/m2;mg/m2	ADJUVANT;ADJUVANT	Not Applicable;Not Applicable	1;1	IV;IV	NO;NO	Chemotherapy;Chemotherapy
TCGA-73-4662	65	FEMALE	2515	Lung Adenocarcinoma- Not Otherwise Specified (NOS)	Lung	Alive	T1	N0	M0	Stage IA	1	21			TUMOR FREE				65	L-Upper	Not Applicable	TCGA-73-4662	294ff941-aea1-4588-9a0e-e9f5393e2bb6	6	-23762	Not Applicable	0	912	Not Available	Lung Adenocarcinoma	116
TCGA-75-6206	Not Available	MALE	2590	Lung Adenocarcinoma- Not Otherwise Specified (NOS)	Lung	Alive	T2	N0	M0	Stage IB	0	2590			TUMOR FREE				Not Available	R-Upper	Not Applicable	TCGA-75-6206	c4c1469d-752f-42b6-8686-714ad4a8ac97	21	Not Available	Not Applicable	Not Available	Not Available	Not Available	Lung Adenocarcinoma	Not Available
TCGA-44-6776	60	FEMALE	2616	Lung Adenocarcinoma- Not Otherwise Specified (NOS)	Lung	Alive	T1	N0	MX	Stage IA	0	2616			TUMOR FREE				60	R-Upper	Not Applicable	TCGA-44-6776	c2a1de2e-6451-4c95-8ce6-263f2b7e6eff	25	-22150	Not Applicable	0	1938	Not Available	Lung Adenocarcinoma	80
TCGA-MP-A4T4	68	FEMALE	2617	Lung Adenocarcinoma- Not Otherwise Specified (NOS)	Lung	Dead	T2	N1	M0	Stage IIB	0	2617			Unknown				68	R-Lower	Not Applicable	TCGA-MP-A4T4	301CA6E8-7981-4264-B4AE-38F56F7F9225	2	-25052	2617	0	Not Available	Not Available	Lung Adenocarcinoma	53
TCGA-MP-A4SV	67	MALE	2620	Lung Adenocarcinoma- Not Otherwise Specified (NOS)	Lung	Dead	T2	N0	M0	Stage IB	0	2620			Unknown				67	L-Lower	Not Applicable	TCGA-MP-A4SV	706420C4-8820-4B41-80D9-F3EFD1D2A4F0	2	-24516	2620	0	Not Available	Not Available	Lung Adenocarcinoma	48
TCGA-64-5774	60	MALE	2676	Lung Adenocarcinoma- Not Otherwise Specified (NOS)	Lung	Alive	T2	N0	M0	Stage IB	1	246			TUMOR FREE				60	Discrepancy	Not Available	TCGA-64-5774	fd3fc273-c035-40ea-a459-ff4806f5d592	2	-22059	Not Applicable	0	2550	Not Available	Lung Adenocarcinoma	95
TCGA-80-5608	Not Available	FEMALE	2832	Lung Adenocarcinoma- Not Otherwise Specified (NOS)	Lung	Alive	T1	N0	M0	Stage IA	0	2832			TUMOR FREE				Not Available	R-Upper	Not Applicable	TCGA-80-5608	5c06d97f-2aaa-43de-b085-09d7829356ba	15	Not Available	Not Applicable	Not Available	Not Available	Not Available	Lung Adenocarcinoma	Not Available
TCGA-38-4625	66	FEMALE	2973	Lung Adenocarcinoma- Not Otherwise Specified (NOS)	Lung	Alive	T2a	N0	M0	Stage IB	0	2973			Not Available				66	R-Upper	Not Applicable	TCGA-38-4625	0ea4920f-f4c8-4590-84b3-eb419824e144	7	-24241	Not Applicable	0	2973	Not Available	Lung Adenocarcinoma	68
TCGA-75-7027	Not Available	MALE	3059	Lung Adenocarcinoma- Not Otherwise Specified (NOS)	Lung	Alive	T2	N0	M0	Stage IB	1	2949		Locoregional Recurrence	TUMOR FREE				Not Available	L-Lower	Not Applicable	TCGA-75-7027	488646a1-0bdb-45f8-8c30-bef006924511	12	Not Available	Not Applicable	Not Available	Not Available	Not Available	Lung Adenocarcinoma	Not Available
TCGA-50-5049	70	MALE	3094	Lung Adenocarcinoma- Not Otherwise Specified (NOS)	Lung	Alive	T2	N0	M0	Stage IA	1	1568		Locoregional Recurrence	TUMOR FREE				70	R-Upper	Not Applicable	TCGA-50-5049	9944f46f-9fa8-4e2c-a806-776bec7f8803	25	-25577	Not Applicable	0	1485	Not Available	Lung Adenocarcinoma	Not Available
TCGA-75-7025	Not Available	MALE	3305	Lung Adenocarcinoma- Not Otherwise Specified (NOS)	Lung	Alive	T2	N0	M0	Stage IB	1	1481		Locoregional Recurrence	TUMOR FREE				Not Available	L-Lower	Not Applicable	TCGA-75-7025	681b1176-9676-44d3-892c-1d5dba1ce25b	11	Not Available	Not Applicable	Not Available	Not Available	Not Available	Lung Adenocarcinoma	Not Available
TCGA-78-8662	53	FEMALE	3361	Lung Adenocarcinoma- Not Otherwise Specified (NOS)	Lung	Dead	T2	N0	M0	Stage IB	1	3044		Locoregional Recurrence	Unknown				53	R-Upper	Not Applicable	TCGA-78-8662	16e64a1e-08b0-4c27-8c69-fa64551f8ca4	23	-19563	3361	0	Not Available	Not Available	Lung Adenocarcinoma	76
TCGA-38-4626	57	FEMALE	3674	Lung Adenocarcinoma- Not Otherwise Specified (NOS)	Lung	Alive	T2b	N0	M0		1	2518		New Primary Tumor	TUMOR FREE				57	L-Upper	Not Applicable	TCGA-38-4626	2079155a-d91d-4246-a038-01934a580f32	7	-20903	Not Applicable	0	2595	Not Available	Lung Adenocarcinoma	57
TCGA-49-AAR0	57	MALE	4765	Lung Adenocarcinoma- Not Otherwise Specified (NOS)	Lung	Alive	T1	N0	MX	Stage IA	0	4765			TUMOR FREE				57	R-Upper	Not Applicable	TCGA-49-AAR0	3AFA5045-A1EE-4A07-8AAD-2E252B2F7D7A	18	-20932	Not Applicable	0	4415	Not Available	Lung Adenocarcinoma	107
TCGA-49-AARR	68	MALE	4992	Lung Adenocarcinoma- Not Otherwise Specified (NOS)	Lung	Alive	T1	N0	MX	Stage IA	1	1099		New Primary Tumor	TUMOR FREE				68	L-Upper	Not Applicable	TCGA-49-AARR	9B93A7C5-F9B4-4461-8078-0201A725C9CF	19	-24942	Not Applicable	0	4630	Not Available	Lung Adenocarcinoma	103.5
TCGA-49-AARQ	41	FEMALE	6732	Lung Adenocarcinoma- Not Otherwise Specified (NOS)	Lung	Alive	T2	N0	MX	Stage I	0	6732			TUMOR FREE				41	R-Upper	Not Applicable	TCGA-49-AARQ	9A2A226E-9605-4214-9320-469305E664E6	19	-15065	Not Applicable	0	6443	Not Available	Lung Adenocarcinoma	99.9
TCGA-78-8640	59	MALE	7062	Lung Adenocarcinoma- Not Otherwise Specified (NOS)	Lung	Alive	T1	N1	M0	Stage IIA	0	7062			TUMOR FREE				59	L-Upper	Not Applicable	TCGA-78-8640	18478121-f1d1-4bdd-9511-8ab22f4a0660	23	-21832	Not Applicable	0	6346	Not Available	Lung Adenocarcinoma	Not Available
TCGA-78-7163	60	MALE	7248	Lung Adenocarcinoma- Not Otherwise Specified (NOS)	Lung	Alive	T2	N0	M0	Stage IB	0	7248			TUMOR FREE				60	R-Lower	Not Applicable	TCGA-78-7163	5abd6651-69be-42f8-bdc0-308e68136d31	26	-22002	Not Applicable	0	6812	Not Available	Lung Adenocarcinoma	Not Available
TCGA-75-7030	Not Available	MALE		Lung Adenocarcinoma- Not Otherwise Specified (NOS)	Lung		T3	N0	M0	Stage IIB	0				TUMOR FREE				Not Available	R-Lower	Not Applicable	TCGA-75-7030	df576520-a6b6-4c9b-8d06-3f59cc5342fd	16	Not Available	Not Applicable	Not Available	Not Available	Not Available	Lung Adenocarcinoma	Not Available	TCGA-75-7030-D18798;TCGA-75-7030-D18797	0c13d354-be1b-4d41-a8d4-1579f902bf38;e83f6d9d-f80b-46df-948c-10ad8c4706a2	Not Available;Not Available	17;17	Not Available;Not Available	Not Available;Not Available	Cisplatin;Vinorelbine Tartrate	Not Available;Not Available	11;11	4;4	92;46	mg/day;mg/day	ADJUVANT;ADJUVANT	Not Applicable;Not Applicable	Not Available;Not Available	IV;IV	YES;NO	Chemotherapy;Chemotherapy
TCGA-75-6203	Not Available	FEMALE		Lung Adenocarcinoma- Not Otherwise Specified (NOS)	Lung		T2	N2	M0	Stage IIIA	0				TUMOR FREE				Not Available	L-Lower	Not Applicable	TCGA-75-6203	a8d6694c-a213-4544-ac0b-63bce16d8f4e	15	Not Available	Not Applicable	Not Available	Not Available	Not Available	Lung Adenocarcinoma	Not Available	TCGA-75-6203-D15865;TCGA-75-6203-D15864;TCGA-75-6203-D15863	a50cc582-dab3-4a3c-b8e7-b5cf188baf9a;51cbf34c-bb80-4826-8d78-451bc17e2701;ebfe876c-5580-4fbe-9edb-8749e6f6a5bd	Not Available;Not Available;Not Available	17;15;15	Not Available;Not Available;Not Available	Not Available;Not Available;Not Available	Not Available;Cisplatin;Navelbine	Not Available;Not Available;Not Available	8;8;8	Not Available;04;8	Not Available;Not Available;Not Available	Not Available;Not Available;Not Available	Not Available;ADJUVANT;ADJUVANT	Not Applicable;Not Applicable;Not Applicable	2;1;1	Not Available;IV;IV	YES;NO;NO	Not Available;Chemotherapy;Chemotherapy
TCGA-75-6205	Not Available	FEMALE		Lung Adenocarcinoma- Not Otherwise Specified (NOS)	Lung		T2a	N0	M0	Stage IB	1				TUMOR FREE				Not Available	L-Upper	Not Applicable	TCGA-75-6205	9a63f744-4ed4-4b4d-aac6-f9bda66aa563	21	Not Available	Not Available	Not Available	Not Available	Not Available	Lung Adenocarcinoma	Not Available
TCGA-80-5607	Not Available	FEMALE		Lung Adenocarcinoma- Not Otherwise Specified (NOS)	Lung		T2	N1	M0	Stage IIB	1				WITH TUMOR				Not Available	L-Upper	Not Applicable	TCGA-80-5607	645903b5-ba37-48a1-985b-a019b8db3236	12	Not Available	Not Applicable	Not Available	Not Available	Not Available	Lung Adenocarcinoma	Not Available
TCGA-75-6207	Not Available	MALE		Lung Adenocarcinoma- Not Otherwise Specified (NOS)	Lung		T2	N2	M0	Stage IIIA	0				Not Available				Not Available	R-Upper	Not Applicable	TCGA-75-6207	58babefe-7e81-4594-ba29-50d1de92a5ab	21	Not Available	Not Available	Not Available	Not Available	Not Available	Lung Adenocarcinoma	Not Available
TCGA-75-7031	Not Available	FEMALE		Lung Adenocarcinoma- Not Otherwise Specified (NOS)	Lung		T2	N0	M0	Stage IB	0				TUMOR FREE				Not Available	R-Upper	Not Applicable	TCGA-75-7031	4efc2dac-6330-4b7a-a529-a27285f5fc23	16	Not Available	Not Applicable	Not Available	Not Available	Not Available	Lung Adenocarcinoma	Not Available
TCGA-75-6211	Not Available	FEMALE		Lung Adenocarcinoma- Not Otherwise Specified (NOS)	Lung		T2	N0	M0	Stage IB	1				WITH TUMOR				Not Available	Discrepancy	Not Available	TCGA-75-6211	2db08267-d346-4d42-aac0-b76831903253	21	Not Available	Not Available	Not Available	Not Available	Not Available	Lung Adenocarcinoma	Not Available
TCGA-75-5122	Not Available	MALE		Lung Adenocarcinoma- Not Otherwise Specified (NOS)	Lung		T2	N0	M0	Stage IB	1				WITH TUMOR				Not Available	L-Upper	Not Applicable	TCGA-75-5122	78ae716b-0ca5-4c01-a053-d41288385fcd	28	Not Available	Not Available	Not Available	Not Available	Not Available	Lung Adenocarcinoma	Not Available
TCGA-86-8668	61	FEMALE	423	Lung Bronchioloalveolar Carcinoma Mucinous	Lung	Alive	T1b	N0	M0	Stage IA	0	423			TUMOR FREE				61	L-Lower	Not Applicable	TCGA-86-8668	f2d8b332-2f03-46e5-a9d5-f163972e5fa7	30	-22383	Not Applicable	0	45	Not Available	Lung Adenocarcinoma	Not Available
TCGA-55-6543	60	FEMALE	435	Lung Bronchioloalveolar Carcinoma Mucinous	Lung	Alive	T1b	N0	MX	Stage IA	0	435			TUMOR FREE				60	R-Upper	Not Applicable	TCGA-55-6543	e68219b0-a9c2-49df-8f0d-db5ea97fd2dc	3	Not Available	Not Applicable	0	2	Not Available	Lung Adenocarcinoma	Not Available
TCGA-S2-AA1A	68	FEMALE	513	Lung Bronchioloalveolar Carcinoma Mucinous	Lung	Alive	T1b	N0	M0	Stage IA	0	513			TUMOR FREE				68	R-Upper	Not Applicable	TCGA-S2-AA1A	31458638-E19C-43E5-AB13-9C64B3B3681D	22	-24903	Not Applicable	0	121	Not Available	Lung Adenocarcinoma	65
TCGA-78-7540	66	FEMALE	1197	Lung Bronchioloalveolar Carcinoma Mucinous	Lung	Dead	T2	N0	M0	Stage IB	0	1197			Not Available				66	L-Lower	Not Applicable	TCGA-78-7540	05534064-8b43-4c82-95da-70fd83bd6560	18	-24440	Not Applicable	0	881	Not Available	Lung Adenocarcinoma	Not Available
TCGA-97-7552	70	MALE	1932	Lung Bronchioloalveolar Carcinoma Mucinous	Lung	Alive	T2	N0	MX	Stage IB	1	798		New Primary Tumor	TUMOR FREE				70	L-Lower	Not Applicable	TCGA-97-7552	1b110eb4-a01d-4c50-ba18-77da4dedd549	17	-25578	Not Applicable	0	1476	Not Available	Lung Adenocarcinoma	Not Available
TCGA-97-7938	76	FEMALE	18	Lung Bronchioloalveolar Carcinoma Nonmucinous	Lung	Dead	T1a	N0	MX	Stage IA	0	18			TUMOR FREE				76	R-Upper	Not Applicable	TCGA-97-7938	e6e75590-9520-4b1c-8a28-4a1d2b2218fc	13	-27980	18	0	Not Available	Not Available	Lung Adenocarcinoma	53
TCGA-55-7284	74	MALE	243	Lung Bronchioloalveolar Carcinoma Nonmucinous	Lung	Dead	T3	N0	MX	Stage IIB	1	231		Distant Metastasis	TUMOR FREE				74	R-Lower	Not Applicable	TCGA-55-7284	0b15fcb8-1fb7-497e-80b9-d3db66a3c0a2	13	-27087	Not Applicable	0	121	Not Available	Lung Adenocarcinoma	89
TCGA-53-7813	51	FEMALE	424	Lung Bronchioloalveolar Carcinoma Nonmucinous	Lung	Alive	T4	N0	M0	Stage IIIB	0	424			TUMOR FREE				51	R-Upper	Not Applicable	TCGA-53-7813	42d208bd-cd77-4bfb-ad53-9fc072a87393	14	-18875	Not Applicable	0	418	Not Available	Lung Adenocarcinoma	88	TCGA-53-7813-D41063;TCGA-53-7813-D41065;TCGA-53-7813-D41069;TCGA-53-7813-D41072	C5ECD05C-F0BC-43C9-9F9B-747BF40673B6;CE53D275-2F09-480B-B9DD-7A65EC848C45;81C8185C-C45B-44F1-A49B-4F668D595E8F;B98BBB32-9B61-4BA9-8A39-D94A205614DC	Not Available;Not Available;Not Available;Not Available	11;11;11;11	40;40;146;146	40;40;62;62	Cisplatin;docetaxel;carboplatin;Taxol	Unknown;Unknown;Stable Disease;Stable Disease	3;3;3;3	Not Available;Not Available;Not Available;Not Available	Not Available;Not Available;Not Available;Not Available	Not Available;Not Available;Not Available;Not Available	Not Available;Not Available;Not Available;Not Available	Not Applicable;Not Applicable;Not Applicable;Not Applicable	Not Available;Not Available;Not Available;Not Available	Not Available;Not Available;Not Available;Not Available	NO;NO;NO;NO	Chemotherapy;Chemotherapy;Chemotherapy;Chemotherapy
TCGA-91-8496	63	FEMALE	505	Lung Bronchioloalveolar Carcinoma Nonmucinous	Lung	Alive	T2a	NX	MX	Stage IB	0	505			Unknown				63	L-Lower	Not Applicable	TCGA-91-8496	656a5eb4-e4a5-4d21-a800-3586f4d6588b	23	-23358	Not Applicable	0	197	Not Available	Lung Adenocarcinoma	Not Available
TCGA-86-7954	68	FEMALE	605	Lung Bronchioloalveolar Carcinoma Nonmucinous	Lung	Alive	T2	N0	M0	Stage IB	0	605			TUMOR FREE				68	R-Lower	Not Applicable	TCGA-86-7954	079ae0b3-b64b-4b8e-ab7d-225b8046568c	30	-25062	Not Applicable	0	0	Not Available	Lung Adenocarcinoma	Not Available	TCGA-86-7954-D57949;TCGA-86-7954-D57950	D1519FCC-3805-4E15-B46C-49EA3BCEEC7D;3D5B9CB0-F3CF-411C-8AFB-E3271BA29B8C	Not Available;Not Available	28;28	81;81	55;55	Carboplatin;Taxol	Complete Response;Complete Response	3;3	Not Available;Not Available	Not Available;Not Available	Not Available;Not Available	Not Available;Not Available	Not Applicable;Not Applicable	Not Available;Not Available	Not Available;Not Available	NO;NO	Chemotherapy;Chemotherapy
TCGA-55-8512	41	MALE	607	Lung Bronchioloalveolar Carcinoma Nonmucinous	Lung	Dead	T1a	N1	M1b	Stage IV	1				WITH TUMOR				41	R-Lower	Not Applicable	TCGA-55-8512	202e5df9-69f2-432c-a59d-cc5aa176e973	11	-15266	Not Applicable	0	3	Not Available	Lung Adenocarcinoma	Not Available
TCGA-55-7283	76	FEMALE	609	Lung Bronchioloalveolar Carcinoma Nonmucinous	Lung	Alive	T3	N2	MX	Stage IIIA	1				WITH TUMOR				76	R-Upper	Not Applicable	TCGA-55-7283	ccfdad76-cc45-447f-bed8-ede8f6a8844d	6	-27946	Not Applicable	0	35	Not Available	Lung Adenocarcinoma	64	TCGA-55-7283-D46989;TCGA-55-7283-D46990	E0804552-E06E-4FA2-A637-AFD1546794D4;1B14B0D0-2927-4B35-9310-FE9EC2E5726C	Not Available;Not Available	21;21	386;386	83;83	Carboplatin;Alimta	Partial Response;Partial Response	8;8	Not Available;Not Available	Not Available;Not Available	Not Available;Not Available	Not Available;Not Available	Not Applicable;Not Applicable	Not Available;Not Available	Not Available;Not Available	NO;NO	Chemotherapy;Chemotherapy
TCGA-97-8552	55	FEMALE	626	Lung Bronchioloalveolar Carcinoma Nonmucinous	Lung	Alive	T1a	N0	MX	Stage I	0	626			TUMOR FREE				55	L-Lower	Not Applicable	TCGA-97-8552	9ca1a26c-82e0-48b3-b3bb-2ed57086eeb1	26	-20331	Not Applicable	0	115	Not Available	Lung Adenocarcinoma	75
TCGA-86-8280	54	FEMALE	701	Lung Bronchioloalveolar Carcinoma Nonmucinous	Lung	Alive	T2b	N0	M0	Stage IIA	0	701			TUMOR FREE				54	L-Lower	Not Applicable	TCGA-86-8280	d8faa3a7-6b3f-4e69-8c88-184e41055bd7	30	-19977	Not Applicable	0	16	Not Available	Lung Adenocarcinoma	Not Available	TCGA-86-8280-D66080;TCGA-86-8280-D66081	7B11F24A-04FA-472B-A420-D8E1764C3600;2895FB6B-3FC1-4DFD-B743-1CB915268336	Not Available;Not Available	2;2	129;129	16;16	Cisplatin;Etoposide	Complete Response;Complete Response	10;10	Not Available;Not Available	Not Available;Not Available	Not Available;Not Available	Not Available;Not Available	Not Applicable;Not Applicable	Not Available;Not Available	Not Available;Not Available	NO;NO	Chemotherapy;Chemotherapy
TCGA-86-8073	58	MALE	740	Lung Bronchioloalveolar Carcinoma Nonmucinous	Lung	Alive	T2a	N0	M0	Stage IB	0	740			TUMOR FREE				58	L-Upper	Not Applicable	TCGA-86-8073	cd902d08-215e-4bd0-88e4-4fd01ab43cbf	13	-21214	Not Applicable	0	13	Not Available	Lung Adenocarcinoma	Not Available
TCGA-99-7458	74	FEMALE	747	Lung Bronchioloalveolar Carcinoma Nonmucinous	Lung	Alive	T4	N0	M0	Stage IIIA	1				TUMOR FREE				74	R-Lower	Not Applicable	TCGA-99-7458	96d93e23-bb0d-46a8-9685-5ed0d6b83059	6	-27359	Not Applicable	0	251	Not Available	Lung Adenocarcinoma	Not Available	TCGA-99-7458-D20337	c261c20d-0ded-4038-a815-f22775bf86a6	Not Available	9	323	53	Tarceva (Erlotinib)	Not Available	1	Not Available	150	mg/day	ADJUVANT	Not Applicable	1	PO	NO	Chemotherapy
TCGA-86-8673	61	MALE	862	Lung Bronchioloalveolar Carcinoma Nonmucinous	Lung	Alive	T2	N0	M0	Stage IB	1	636		Locoregional Recurrence	TUMOR FREE				61	L-Upper	Not Applicable	TCGA-86-8673	bc4c4079-b449-485d-84e4-a40496e563e8	30	-22571	Not Applicable	0	0	Not Available	Lung Adenocarcinoma	Not Available
TCGA-73-7498	58	FEMALE	1189	Lung Bronchioloalveolar Carcinoma Nonmucinous	Lung	Alive	T1b	N0	M0	Stage IA	0	1189			TUMOR FREE				58	R-Lower	Not Applicable	TCGA-73-7498	ad74c0e8-8878-4efc-997d-981cd547bc5b	31	-21527	Not Applicable	0	621	Not Available	Lung Adenocarcinoma	74	TCGA-73-7498-D32539;TCGA-73-7498-D32540;TCGA-73-7498-D32543;TCGA-73-7498-D48756;TCGA-73-7498-D48757	0809DF70-4919-4CE8-926D-7348AC6DC9B7;DE51B406-96D0-467C-9B21-E48C69E073BA;554C1877-3CCE-449E-9CA4-5FF8E51826CE;5FD1CDCF-3998-4DC4-A725-FE3A445BE552;C2185383-54C4-42AD-B2BF-402648CCF841	Not Available;Not Available;Not Available;Not Available;Not Available	31;31;31;20;20	110;68;110;131;131	47;47;68;47;47	Pemetrexed;Cisplatin;Carboplatin;pemetrexed;cisplatin	Complete Response;Unknown;Complete Response;Complete Response;Complete Response	5;5;5;9;9	Not Available;Not Available;Not Available;Not Available;Not Available	Not Available;Not Available;Not Available;Not Available;Not Available	Not Available;Not Available;Not Available;Not Available;Not Available	Not Available;Not Available;Not Available;Not Available;Not Available	Not Applicable;Not Applicable;Not Applicable;Not Applicable;Not Applicable	Not Available;Not Available;Not Available;Not Available;Not Available	Not Available;Not Available;Not Available;Not Available;Not Available	NO;NO;NO;NO;NO	Chemotherapy;Chemotherapy;Chemotherapy;Chemotherapy;Chemotherapy
TCGA-91-6829	78	MALE	1258	Lung Bronchioloalveolar Carcinoma Nonmucinous	Lung	Dead	T2	N0	MX	Stage IB	0	1258			TUMOR FREE				78	R-Lower	Not Applicable	TCGA-91-6829	1427cd18-5ad3-491a-9981-908e31ae49db	19	-28841	1258	0	Not Available	Not Available	Lung Adenocarcinoma	Not Available
TCGA-64-5778	60	MALE	1305	Lung Bronchioloalveolar Carcinoma Nonmucinous	Lung	Alive	T2	N0	M0	Stage IB	1	962		Distant Metastasis	TUMOR FREE				60	R-Upper	Not Applicable	TCGA-64-5778	8fdbd88f-19ae-4ab8-bcd7-6bfa1bbde742	2	-21927	Not Applicable	0	926	Not Available	Lung Adenocarcinoma	Not Available	TCGA-64-5778-D31472	fc448027-ade7-47c9-8323-907f35fc2702	Not Available	3	Not Available	1174	Tarceva	Clinical Progressive Disease	5	Not Available	Not Available	Not Available	Not Available	Not Applicable	Not Available	Not Available	YES	Chemotherapy
TCGA-97-7553	58	FEMALE	1870	Lung Bronchioloalveolar Carcinoma Nonmucinous	Lung	Alive	T1	N0	MX	Stage IA	0	1870			TUMOR FREE				58	L-Lower	Not Applicable	TCGA-97-7553	37c8d73a-45ae-40fc-ba9a-721b755c1160	17	-21518	Not Applicable	0	1332	Not Available	Lung Adenocarcinoma	64
TCGA-55-6980	56	MALE	2109	Lung Bronchioloalveolar Carcinoma Nonmucinous	Lung	Alive	T1	N0	M0	Stage IA	0	2109			TUMOR FREE				56	R-Lower	Not Applicable	TCGA-55-6980	2f0710f4-827b-45b2-9b7e-c27385b481a7	27	Not Available	Not Applicable	0	67	Not Available	Lung Adenocarcinoma	Not Available
TCGA-55-6986	74	FEMALE	3261	Lung Bronchioloalveolar Carcinoma Nonmucinous	Lung	Alive	T2	N0	M0	Stage IB	0	3261			TUMOR FREE				74	R-Lower	Not Applicable	TCGA-55-6986	028e99e9-5b9a-4954-bb6e-6d4709a3cea8	26	Not Available	Not Applicable	0	2151	Not Available	Lung Adenocarcinoma	Not Available
TCGA-78-7143	62	FEMALE	4961	Lung Bronchioloalveolar Carcinoma Nonmucinous	Lung	Dead	T2	N0	M0	Stage IB	1	1500			Discrepancy				62	L-Upper	Not Applicable	TCGA-78-7143	54254f5a-50e8-4150-a9b7-56a0470d2a56	23	-22673	4961	0	Not Available	Not Available	Lung Adenocarcinoma	Not Available
TCGA-55-1595	74	FEMALE	1479	Lung Clear Cell Adenocarcinoma	Lung	Alive	T1	N0	M0	Stage IA	0	1479			TUMOR FREE				74	L-Lower	Not Applicable	TCGA-55-1595	d31aeefc-b59b-42e9-9919-750b17a70a3d	14	Not Available	Not Applicable	0	1479	Not Available	Lung Adenocarcinoma	Not Available
TCGA-49-6743	81	FEMALE	1621	Lung Clear Cell Adenocarcinoma	Lung	Alive	T1	N2	MX	Stage IIIA	0	1621			TUMOR FREE				81	R-Upper	Not Applicable	TCGA-49-6743	a391d49f-a822-460b-981c-6fbe1868ee38	10	-29807	Not Applicable	0	369	Not Available	Lung Adenocarcinoma	Not Available	TCGA-49-6743-D14859;TCGA-49-6743-D16685;TCGA-49-6743-D16684	77afb595-62de-41ce-bbd0-3e811685cfcf;faeee125-10d2-46c8-81cc-75ade012acdb;586c3a98-5004-43da-832f-73b1ec351173	Not Available;Not Available;Not Available	10;23;23	140;140;140	18;48;48	Cisplatin;Bevacizumab;Pemetrexed	Not Available;Not Available;Not Available	8;9;9	4;4;4	Not Available;Not Available;Not Available	Not Available;Not Available;Not Available	ADJUVANT;ADJUVANT;ADJUVANT	Not Applicable;Not Applicable;Not Applicable	1;1;1	IV;IV;IV	NO;NO;NO	Chemotherapy;Chemotherapy;Chemotherapy
TCGA-73-4668	66	FEMALE	467	Lung Micropapillary Adenocarcinoma	Lung	Alive	T2	N1	M0	Stage IIB	1	236			WITH TUMOR				66	L-Upper	Not Applicable	TCGA-73-4668	b2285924-9813-4f46-bb8f-91a0efd8a9b6	6	-24255	Not Applicable	0	467	Not Available	Lung Adenocarcinoma	Not Available	TCGA-73-4668-D7959;TCGA-73-4668-D7956;TCGA-73-4668-D7960;TCGA-73-4668-D7957	b2535da4-0fa6-43d0-92c1-05717101d861;0a6f15d0-842e-4da6-8de0-8374e694987a;cca6912e-8a06-4270-8717-86cfd00d2ec7;9eb9db2a-643c-49ca-ab5b-7dd90adcbbc5	Not Available;Not Available;Not Available;Not Available	6;6;6;6	Not Available;110;Not Available;110	369;43;369;43	Gemcitabine;Pemetrexed;Carboplatin;Carboplatin	Not Available;Not Available;Not Available;Not Available	1;1;1;1	5;4;5;4	1000;500;5;6	mg/m2;mg/m2;AUC;AUC	PALLIATIVE;ADJUVANT;PALLIATIVE;ADJUVANT	Not Applicable;Not Applicable;Not Applicable;Not Applicable	2;1;2;1	IV;IV;IV;IV	YES;NO;YES;NO	Chemotherapy;Chemotherapy;Chemotherapy;Chemotherapy
TCGA-97-7937	65	MALE	564	Lung Micropapillary Adenocarcinoma	Lung	Alive	T2a	N0	MX	Stage IB	0	564			Not Available				65	L-Upper	Not Applicable	TCGA-97-7937	fcfe0b53-dfc1-42fa-9efc-2b2ff259297e	13	-23919	Not Applicable	0	181	Not Available	Lung Adenocarcinoma	89
TCGA-75-6212	Not Available	FEMALE	1516	Lung Micropapillary Adenocarcinoma	Lung	Dead	T2	N1	M0	Stage IIB	1	1340		New Primary Tumor	TUMOR FREE				Not Available	L-Lower	Not Applicable	TCGA-75-6212	23069f19-eba5-4ea5-ae7d-1ee4399ce7c1	21	Not Available	Not Applicable	Not Available	Not Available	Not Available	Lung Adenocarcinoma	Not Available	TCGA-75-6212-D15103;TCGA-75-6212-D15104;TCGA-75-6212-D15105	29ddd4fa-0d94-4bd7-9ce4-ba2c453d721d;ae10c460-9eda-43b3-a9de-ffc66804c8ba;6ea72d6c-a27f-4f01-ba06-912e368af3ea	Not Available;Not Available;Not Available	21;21;21	Not Available;Not Available;Not Available	Not Available;Not Available;Not Available	Cisplatin;Vinorelbine Tartrate;Carboplatin	Not Available;Not Available;Not Available	7;7;7	3;4;1	70;42;437	mg;mg;mg	ADJUVANT;ADJUVANT;ADJUVANT	Not Applicable;Not Applicable;Not Applicable	1;1;2	IV;IV;IV	NO;NO;NO	Chemotherapy;Chemotherapy;Chemotherapy
TCGA-44-6148	60	MALE	704	Lung Mucinous Adenocarcinoma	Lung	Alive	T1b	N0	M0	Stage IA	0	704			TUMOR FREE				60	L-Lower	Not Applicable	TCGA-44-6148	8994c8c4-9ea0-46cb-b4a5-0055d7da5bfa	31	-22138	Not Applicable	0	96	96	Lung Adenocarcinoma	Not Available
TCGA-44-6146	64	MALE	728	Lung Mucinous Adenocarcinoma	Lung	Alive	T3	N0	M0	Stage IIB	1	631		Locoregional Recurrence	TUMOR FREE		FPPP	TCGA	64	L-Lower	Not Applicable	TCGA-44-6146	0c0b610e-fe4c-406d-a5ed-5cc3b11dabf5	7	-23378	Not Applicable	0	302	Not Available	Lung Adenocarcinoma	76	TCGA-44-6146-D12761;TCGA-44-6146-D12762;TCGA-44-6146-D12759	e3862c58-05db-4b2a-8c54-fc72bee3ce23;b7252803-5a38-42ce-8246-c0298c823279;e1605149-0bd0-4889-8db8-71f1eeacda90	Not Available;Not Available;Not Available	7;7;7	107;107;44	44;66;44	Alimta;Carboplatin;Cisplatin	Not Available;Not Available;Not Available	6;6;6	4;3;1	1100;456-570;165	mg;mg;mg	ADJUVANT;ADJUVANT;ADJUVANT	Not Applicable;Not Applicable;Not Applicable	1;1;1	IV;IV;IV	NO;NO;NO	Chemotherapy;Chemotherapy;Chemotherapy
TCGA-NJ-A4YI	87	FEMALE	4	Lung Papillary Adenocarcinoma	Lung	Dead	T2	N2	M0	Stage IIIA	0	4			Unknown				87	R-Upper	Not Applicable	TCGA-NJ-A4YI	2C03141E-A0BD-4E8D-91E4-9744D139CCCE	24	-31867	4	0	Not Available	Not Available	Lung Adenocarcinoma	52
TCGA-NJ-A4YP	52	MALE	50	Lung Papillary Adenocarcinoma	Lung	Alive	T2a	N0	M0	Stage IB	0	50			TUMOR FREE				52	R-Lower	Not Applicable	TCGA-NJ-A4YP	42259AA6-C9F5-4309-A956-DBF930312F44	27	-19106	Not Applicable	0	50	Not Available	Lung Adenocarcinoma	Not Available
TCGA-97-8174	67	MALE	164	Lung Papillary Adenocarcinoma	Lung	Dead	T2b	N0	M0	Stage IIA	0	164			Not Available				67	R-Upper	Not Applicable	TCGA-97-8174	8c695c24-e7f9-449a-9258-a1bc8a33bf9a	13	-24725	164	0	Not Available	Not Available	Lung Adenocarcinoma	90	TCGA-97-8174-D32911;TCGA-97-8174-D32912	78B19468-4913-4164-B4EF-AF0FD08CB063;093ACF14-8C3A-40FC-9089-FB1AE39C6278	Not Available;Not Available	15;15	102;102	53;53	Vinorelbine;CISplatinum	Unknown;Unknown	6;6	Not Available;Not Available	Not Available;Not Available	Not Available;Not Available	Not Available;Not Available	Not Applicable;Not Applicable	Not Available;Not Available	Not Available;Not Available	NO;NO	Chemotherapy;Chemotherapy
TCGA-71-6725	48	FEMALE	256	Lung Papillary Adenocarcinoma	Lung	Alive	T2	N0	M0	Stage IB	1	164		Locoregional Recurrence	TUMOR FREE				48	R-Upper	Not Applicable	TCGA-71-6725	4b7cd595-e7f9-45a8-b736-a8c7c42d9539	9	-17793	Not Applicable	0	61	Not Available	Lung Adenocarcinoma	Not Available	TCGA-71-6725-D70932;TCGA-71-6725-D70933	C96AEDBF-65F7-4278-9841-02DE35F2FBD4;58FFFDD4-06DF-4156-903D-ECAA85C8D3B5	Not Available;Not Available	10;10	127;127	107;107	Cisplatin;Etoposide	Clinical Progressive Disease;Clinical Progressive Disease	3;3	Not Available;Not Available	Not Available;Not Available	Not Available;Not Available	Not Available;Not Available	Not Applicable;Not Applicable	Not Available;Not Available	Not Available;Not Available	NO;NO	Chemotherapy;Chemotherapy
TCGA-55-6970	67	FEMALE	464	Lung Papillary Adenocarcinoma	Lung	Dead	T2	N2	MX	Stage IIIA	1	457		Locoregional Recurrence	WITH TUMOR				67	R-Upper	Not Applicable	TCGA-55-6970	7cce924f-12a1-4895-9866-5d4b1869dde6	26	-24773	464	0	Not Available	Not Available	Lung Adenocarcinoma	Not Available	TCGA-55-6970-D57906;TCGA-55-6970-D57907;TCGA-55-6970-D57908	E7D92A5F-612A-448A-B26A-B4E6D018D887;E03F99C9-6200-45D2-AFA8-A1289F63B270;E5FF3DC9-209A-481E-BF51-DB84716FF0C4	Not Available;Not Available;Not Available	28;28;28	117;117;183	89;89;162	Cisplatin;VP-16;Taxotere	Stable Disease;Stable Disease;Stable Disease	3;3;3	Not Available;Not Available;Not Available	Not Available;Not Available;Not Available	Not Available;Not Available;Not Available	Not Available;Not Available;Not Available	Not Applicable;Not Applicable;Not Applicable	Not Available;Not Available;Not Available	Not Available;Not Available;Not Available	NO;NO;NO	Chemotherapy;Chemotherapy;Chemotherapy
TCGA-97-8171	81	MALE	568	Lung Papillary Adenocarcinoma	Lung	Alive	T2a	N2	M1a	Stage IV	1	441		Distant Metastasis	WITH TUMOR				81	Other (please specify)	RUL and RML	TCGA-97-8171	397d3f69-1453-4057-b177-8723eec923d1	13	-29627	Not Applicable	0	107	Not Available	Lung Adenocarcinoma	110	TCGA-97-8171-D44343	26978718-D8A3-4747-A8BE-D3C96E87A6A3	Not Available	19	Not Available	16	Tarceva	Not Available	6	Not Available	Not Available	Not Available	Not Available	Not Applicable	Not Available	Not Available	YES	Targeted Molecular therapy
TCGA-93-A4JP	64	MALE	578	Lung Papillary Adenocarcinoma	Lung	Alive	TX	NX	M1b	Stage IV	1	497		Distant Metastasis	WITH TUMOR				64	R-Lower	Not Applicable	TCGA-93-A4JP	30F276A8-3A4B-4DE8-AEA0-7F605D100401	27	-23620	Not Applicable	0	269	Not Available	Lung Adenocarcinoma	Not Available	TCGA-93-A4JP-D65104	6D848A43-59A3-46FE-9574-9F37B0059EC8	Not Available	18	101	17	Carboplatin	Partial Response	9	Not Available	Not Available	Not Available	Not Available	Not Applicable	Not Available	Not Available	NO	Chemotherapy
TCGA-97-7554	83	FEMALE	775	Lung Papillary Adenocarcinoma	Lung	Alive	T2a	N2	M0	Stage IIIA	0	775			TUMOR FREE				83	L-Lower	Not Applicable	TCGA-97-7554	a9644274-13bb-4228-9b4f-14260ccc26eb	17	-30327	Not Applicable	0	264	Not Available	Lung Adenocarcinoma	53	TCGA-97-7554-D18639;TCGA-97-7554-D18627	779af18b-5c23-4e62-ae9c-b6288f15b3da;c7851da9-c4f2-4a19-b48c-a90e5b4d9cba	Not Available;Not Available	21;21	111;111	49;49	Alimta;Carboplatin	Not Available;Not Available	11;11	4;4	817;350	mg;mg	ADJUVANT;ADJUVANT	Not Applicable;Not Applicable	1;1	IV;IV	NO;NO	Chemotherapy;Chemotherapy
TCGA-86-8674	50	MALE	806	Lung Papillary Adenocarcinoma	Lung	Alive	T2a	N1	M0	Stage IIA	1	334		Locoregional Recurrence	TUMOR FREE				50	R-Middle	Not Applicable	TCGA-86-8674	0a1eea76-e19a-4547-9b24-abf7051cc4db	30	-18479	Not Applicable	0	0	Not Available	Lung Adenocarcinoma	Not Available	TCGA-86-8674-D42028;TCGA-86-8674-D42029	55CE92CA-ED7F-460F-BCDD-25F915DE1A54;34F415AA-90DB-4E2C-9F08-160D35EAA160	Not Available;Not Available	9;9	81;81	57;57	Vinblastine;Cisplatin	Clinical Progressive Disease;Clinical Progressive Disease	4;4	Not Available;Not Available	Not Available;Not Available	Not Available;Not Available	Not Available;Not Available	Not Applicable;Not Applicable	Not Available;Not Available	Not Available;Not Available	NO;NO	Chemotherapy;Chemotherapy
TCGA-50-8460	74	MALE	829	Lung Papillary Adenocarcinoma	Lung	Alive	T1a	N0	M0	Stage IA	0	829			Unknown				74	R-Upper	Not Applicable	TCGA-50-8460	497cc506-03fe-4ffa-860b-5a12adb1bc7d	18	-27270	Not Applicable	0	105	Not Available	Lung Adenocarcinoma	Not Available
TCGA-86-8671	72	FEMALE	839	Lung Papillary Adenocarcinoma	Lung	Alive	T2b	N1	M0	Stage IIB	0	839			WITH TUMOR				72	R-Upper	Not Applicable	TCGA-86-8671	c4cfa3cc-e305-42dd-be57-97efbb891659	30	-26448	Not Applicable	0	18	Not Available	Lung Adenocarcinoma	Not Available	TCGA-86-8671-D66090;TCGA-86-8671-D66091	151A219B-0DB6-4158-A30B-35B97CC9A1A9;36EB3446-D9DC-4620-830A-8CE6A214F2DB	Not Available;Not Available	2;2	104;104	18;18	Cisplatin;Etoposide	Complete Response;Complete Response	10;10	Not Available;Not Available	Not Available;Not Available	Not Available;Not Available	Not Available;Not Available	Not Applicable;Not Applicable	Not Available;Not Available	Not Available;Not Available	NO;NO	Chemotherapy;Chemotherapy
TCGA-86-A456	78	FEMALE	896	Lung Papillary Adenocarcinoma	Lung	Alive	T1a	N0	M0	Stage IA	0	896			TUMOR FREE				78	L-Upper	Not Applicable	TCGA-86-A456	8E2ACA86-7CBA-4631-9F25-4D14219DBC6D	6	-28533	Not Applicable	0	10	Not Available	Lung Adenocarcinoma	Not Available
TCGA-55-8085	64	MALE	904	Lung Papillary Adenocarcinoma	Lung	Alive	T1b	N0	M0	Stage IA	0	904			TUMOR FREE				64	L-Lower	Not Applicable	TCGA-55-8085	5fd0f07b-8bb9-4378-bd26-28a26057e8fe	15	-23596	Not Applicable	0	33	Not Available	Lung Adenocarcinoma	51
TCGA-86-8076	42	MALE	993	Lung Papillary Adenocarcinoma	Lung	Alive	T1	N0	M0	Stage IA	0	993			TUMOR FREE				42	R-Upper	Not Applicable	TCGA-86-8076	8609edfc-119d-4d63-9188-c86aabd5ca52	9	-15605	Not Applicable	0	26	Not Available	Lung Adenocarcinoma	Not Available	TCGA-86-8076-D41684;TCGA-86-8076-D41685	50F44FAB-0ED8-4107-BFA7-F1D90752FECF;6DF79C11-EF79-4AF7-90DA-26FB54BB5161	Not Available;Not Available	25;25	193;193	40;40	Etoposide;Cisplatin	Complete Response;Complete Response	3;3	Not Available;Not Available	Not Available;Not Available	Not Available;Not Available	Not Available;Not Available	Not Applicable;Not Applicable	Not Available;Not Available	Not Available;Not Available	NO;NO	Chemotherapy;Chemotherapy
TCGA-38-4630	75	FEMALE	1073	Lung Papillary Adenocarcinoma	Lung	Dead	T2	N0	M0	Stage IB	1	524			WITH TUMOR				75	R-Upper	Not Applicable	TCGA-38-4630	f1985735-a188-4567-a88a-530f9b80291b	14	-27667	1073	0	Not Available	Not Available	Lung Adenocarcinoma	Not Available
TCGA-55-6972	72	MALE	1632	Lung Papillary Adenocarcinoma	Lung	Dead	T2	N0	M0	Stage IB	0	1632			TUMOR FREE				72	R-Upper	Not Applicable	TCGA-55-6972	c4d1e105-28b7-48df-abef-fbe09782fdb2	27	-26625	Not Applicable	0	1475	Not Available	Lung Adenocarcinoma	Not Available
TCGA-62-A46S	73	MALE	1653	Lung Papillary Adenocarcinoma	Lung	Dead	T2	N0	M0	Stage IB	1	527		Locoregional Recurrence	WITH TUMOR				73	L-Upper	Not Applicable	TCGA-62-A46S	E00A60D7-4253-443D-A187-680AD0931349	29	-26825	1653	0	Not Available	Not Available	Lung Adenocarcinoma	Not Available	TCGA-62-A46S-D36326;TCGA-62-A46S-D40574	A78743CC-2953-4ECE-A4AE-0C60106B1A3C;C9C16A96-C581-4DB9-B7F3-5B6ACCC39DFC	Not Available;Not Available	31;25	198;198	78;78	Tarceva;Placebo	Unknown;Unknown	10;2	Not Available;Not Available	Not Available;Not Available	Not Available;Not Available	Not Available;Not Available	Not Applicable;Not Applicable	Not Available;Not Available	Not Available;Not Available	NO;NO	Targeted Molecular therapy;Targeted Molecular therapy
TCGA-49-4514	79	FEMALE	1700	Lung Papillary Adenocarcinoma	Lung	Alive	T1	N0	M0	Stage IA	0	1700			TUMOR FREE				79	L-Upper	Not Applicable	TCGA-49-4514	b87a5d92-4c09-48fe-bb08-b3c89a7c892e	9	-28908	Not Applicable	0	1314	Not Available	Lung Adenocarcinoma	Not Available
TCGA-97-7547	67	FEMALE	1965	Lung Papillary Adenocarcinoma	Lung	Alive	T2	N0	MX	Stage IB	1	775			TUMOR FREE				67	R-Upper	Not Applicable	TCGA-97-7547	6092bd5c-e97c-4a77-a4ad-c87623b17507	17	-24737	Not Applicable	0	1435	Not Available	Lung Adenocarcinoma	94	TCGA-97-7547-D19222;TCGA-97-7547-D19232;TCGA-97-7547-D19224;TCGA-97-7547-D19225;TCGA-97-7547-D19221	01e4dd25-611e-44b1-a8fa-6907e2e5f41c;1744a5f8-ceb6-4df7-9801-ffe6d2e7dfc0;d1fd8e0b-6c15-4718-a3f0-e4c15eba9dfa;6da633dd-18f1-40bd-a370-cdbee368a8b2;1dee112c-3291-47a9-b009-eb9c1d669e75	Not Available;Not Available;Not Available;Not Available;Not Available	6;6;6;6;6	124;866;75;110;89	96;824;47;103;33	Vinorelbine;Alimta;Cisplatin;Cisplatin;Vinorelbine	Not Available;Not Available;Not Available;Not Available;Not Available	12;12;12;12;12	1;4;1;1;1	20;788;75;40;39	mg;mg;mg;mg;mg	ADJUVANT;RECURRENCE;ADJUVANT;ADJUVANT;ADJUVANT	Not Applicable;Not Applicable;Not Applicable;Not Applicable;Not Applicable	1;2;1;1;1	IV;IV;IV;IV;IV	NO;NO;NO;NO;NO	Chemotherapy;Chemotherapy;Chemotherapy;Chemotherapy;Chemotherapy
TCGA-78-7167	77	MALE	2681	Lung Papillary Adenocarcinoma	Lung	Dead	T2	N0	M1	Stage IV	1	726			WITH TUMOR				77	Not Available	Not Applicable	TCGA-78-7167	fe3eeeb6-0db4-46d7-a020-55604d474c12	4	-28295	2681	0	Not Available	Not Available	Lung Adenocarcinoma	Not Available
TCGA-62-8399	62	MALE	2696	Lung Papillary Adenocarcinoma	Lung	Alive	T2	N2	M0	Stage IIIA	0	2696			TUMOR FREE				62	L-Upper	Not Applicable	TCGA-62-8399	62380447-3b94-4e7c-823a-72dd7b4ccf3a	4	-22952	Not Applicable	0	2093	Not Available	Lung Adenocarcinoma	Not Available
TCGA-49-AARO	39	FEMALE	3759	Lung Papillary Adenocarcinoma	Lung	Alive	T1a	N0	MX	Stage IA	1	1144		Locoregional Recurrence	WITH TUMOR				39	L-Upper	Not Applicable	TCGA-49-AARO	5202458B-C38A-47C0-A0BA-5F1A59A762A0	19	-14527	Not Applicable	0	3755	Not Available	Lung Adenocarcinoma	103.3
TCGA-75-5126	Not Available	FEMALE		Lung Papillary Adenocarcinoma	Lung		T3	N2	M0	Stage IIIA	1				WITH TUMOR				Not Available	L-Upper	Not Applicable	TCGA-75-5126	93766482-2f20-4c8f-bbd8-bdd203c37d5a	31	Not Available	Not Applicable	Not Available	Not Available	Not Available	Lung Adenocarcinoma	Not Available
TCGA-MP-A4TJ	62	FEMALE	339	Lung Signet Ring Adenocarcinoma	Lung	Dead	T1	N0	M0	Stage IA	0	339			Unknown				62	R-Upper	Not Applicable	TCGA-MP-A4TJ	8F52CCCD-5709-4753-9670-31A573EE27AB	2	-22875	339	0	Not Available	Not Available	Lung Adenocarcinoma	29
TCGA-69-8255	71	MALE	129	Lung Solid Pattern Predominant Adenocarcinoma	Lung	Alive	T1a	N0	M0	Stage IA	0	129			Unknown				71	R-Upper	Not Applicable	TCGA-69-8255	552712d3-da16-441e-ba93-11810793d598	4	-26289	Not Applicable	0	129	Not Available	Lung Adenocarcinoma	60
TCGA-86-8585	57	MALE	353	Lung Solid Pattern Predominant Adenocarcinoma	Lung	Alive	T2a	N0	M0	Stage IB	0	353			TUMOR FREE				57	L-Upper	Not Applicable	TCGA-86-8585	2f1a4b16-104c-40eb-8114-8245847bb716	30	-20918	Not Applicable	0	35	Not Available	Lung Adenocarcinoma	Not Available
TCGA-97-8175	55	FEMALE	551	Lung Solid Pattern Predominant Adenocarcinoma	Lung	Alive	T2a	N0	M0	Stage IB	1	294		Locoregional Recurrence	TUMOR FREE				55	L-Upper	Not Applicable	TCGA-97-8175	f4350d9c-3f40-4829-bbc4-8acb2f3ff512	13	-20206	Not Applicable	0	87	Not Available	Lung Adenocarcinoma	Not Available	TCGA-97-8175-D44236;TCGA-97-8175-D44238	9EF4D129-7435-454B-B14A-430A7F80A624;8165798D-0A35-4166-92DD-22748F0BB7A0	Not Available;Not Available	19;19	Not Available;Not Available	472;472	Alimta;Cisplatin	Not Available;Not Available	6;6	Not Available;Not Available	Not Available;Not Available	Not Available;Not Available	Not Available;Not Available	Not Applicable;Not Applicable	Not Available;Not Available	Not Available;Not Available	YES;YES	Chemotherapy;Chemotherapy
TCGA-95-A4VN	62	FEMALE	553	Lung Solid Pattern Predominant Adenocarcinoma	Lung	Alive	T2a	N1	M0	Stage IIA	0	553			TUMOR FREE				62	R-Lower	Not Applicable	TCGA-95-A4VN	389F78A3-FA0B-406C-9434-AA0298341A8C	22	-22927	Not Applicable	0	142	Not Available	Lung Adenocarcinoma	50
TCGA-80-5611	Not Available	MALE	2595	Lung Solid Pattern Predominant Adenocarcinoma	Lung	Alive	T2	N0	M0	Stage IB	0	2595			TUMOR FREE				Not Available	L-Upper	Not Applicable	TCGA-80-5611	e51f717f-72e8-400e-9f35-fc5dc32fdf71	26	Not Available	Not Applicable	Not Available	Not Available	Not Available	Lung Adenocarcinoma	Not Available
TCGA-NJ-A55O	56	FEMALE	13	Mucinous (Colloid) Carcinoma	Lung	Alive	T1b	N1	M0	Stage IIA	0	13			TUMOR FREE				56	R-Upper	Not Applicable	TCGA-NJ-A55O	8AB8C4BA-311E-41D0-85EA-A0245ACA1BDD	27	-20628	Not Applicable	0	13	Not Available	Lung Adenocarcinoma	Not Available
TCGA-50-5936	58	MALE	257	Mucinous (Colloid) Carcinoma	Lung	Dead	T2	N2	M0	Stage IIIA	1	150			Not Available				58	R-Lower	Not Applicable	TCGA-50-5936	ef42ae4c-a108-468e-beed-437cf3cf2962	2	-21238	257	0	Not Available	Not Available	Lung Adenocarcinoma	Not Available	TCGA-50-5936-D41910	26C486FA-3DCE-4BA5-A30E-544DBBDDEE25	Not Available	3	257	188	TAXOL	Clinical Progressive Disease	4	Not Available	Not Available	Not Available	Not Available	Not Applicable	Not Available	Not Available	NO	Chemotherapy
TCGA-55-8619	72	FEMALE	416	Mucinous (Colloid) Carcinoma	Lung	Alive	T3	N0	MX	Stage IIB	0	416			TUMOR FREE				72	R-Lower	Not Applicable	TCGA-55-8619	772324a5-5513-454d-ad6b-605798f69b73	11	-26616	Not Applicable	0	49	Not Available	Lung Adenocarcinoma	Not Available
TCGA-49-6742	70	MALE	488	Mucinous (Colloid) Carcinoma	Lung	Dead	T2a	N1	M0	Stage IIA	1	214		Distant Metastasis	TUMOR FREE				70	L-Upper	Not Applicable	TCGA-49-6742	21fb46f9-4bbb-441c-af19-a687e9138344	9	-25839	Not Applicable	0	Discrepancy	Not Available	Lung Adenocarcinoma	Not Available	TCGA-49-6742-D14744;TCGA-49-6742-D16680;TCGA-49-6742-D16679;TCGA-49-6742-D17830	3b0101a9-80a8-4824-a268-205c46c9ac31;f59fb2c2-a314-4463-af34-81a5299331fc;e4f03b6f-8150-4976-8b9a-1783d3aaaf2e;23b5df36-e5bf-4b57-a0db-04bc5b0c0c9c	Not Available;Not Available;Not Available;Not Available	9;23;23;26	184;184;184;396	31;31;31;335	Alimta;Pemetrexed;Cisplatin;MDX-1106 clinical trial	Not Available;Not Available;Not Available;Not Available	8;9;9;10	3;3;3;1	Not Available;Not Available;Not Available;Not Available	Not Available;Not Available;Not Available;Not Available	ADJUVANT;ADJUVANT;ADJUVANT;PROGRESSION	Not Applicable;Not Applicable;Not Applicable;Not Applicable	1;1;1;2	IV;IV;IV;IV	NO;NO;NO;NO	Chemotherapy;Chemotherapy;Chemotherapy;Immunotherapy
TCGA-55-8508	60	FEMALE	617	Mucinous (Colloid) Carcinoma	Lung	Alive	T2a	N1	MX	Stage IIA	0	617			Unknown				60	R-Upper	Not Applicable	TCGA-55-8508	bab335f9-b241-41a7-b107-79b9676b37b8	28	-22159	Not Applicable	0	15	Not Available	Lung Adenocarcinoma	Not Available	TCGA-55-8508-D66138;TCGA-55-8508-D66139	09E9C95E-CD77-45FB-AF89-25C96E794AB8;E05A3BB7-4A18-439D-BDD9-4DBBA8128428	Not Available;Not Available	3;3	120;120	57;57	Cisplatin;Pemetrexed	Complete Response;Complete Response	10;10	Not Available;Not Available	Not Available;Not Available	Not Available;Not Available	Not Available;Not Available	Not Applicable;Not Applicable	Not Available;Not Available	Not Available;Not Available	NO;NO	Chemotherapy;Chemotherapy
TCGA-55-7728	64	FEMALE	704	Mucinous (Colloid) Carcinoma	Lung	Alive	T2a	N0	MX	Stage IB	0	704			TUMOR FREE				64	L-Upper	Not Applicable	TCGA-55-7728	db769d5c-a794-448d-9130-38a82d051c95	8	-23505	Not Applicable	0	24	Not Available	Lung Adenocarcinoma	64
TCGA-55-8513	77	FEMALE	791	Mucinous (Colloid) Carcinoma	Lung	Alive	T3	N0	MX	Stage IIB	1	317		Distant Metastasis	TUMOR FREE				77	L-Lower	Not Applicable	TCGA-55-8513	a3fd20b2-e001-44ab-9716-754e5ae70808	11	-28284	Not Applicable	0	146	Not Available	Lung Adenocarcinoma	65	TCGA-55-8513-D64284;TCGA-55-8513-D64285	2FEFA276-5D66-46D2-B73C-6138E1E304B9;3D2150F8-FBEF-4037-83F8-E9BB0CD7746E	Not Available;Not Available	28;28	460;Not Available	352;561	Tarceva;Alimta	Clinical Progressive Disease;Not Applicable	8;8	Not Available;Not Available	Not Available;Not Available	Not Available;Not Available	Not Available;Not Available	Not Applicable;Not Applicable	Not Available;Not Available	Not Available;Not Available	NO;YES	Chemotherapy;Chemotherapy
TCGA-69-8453	77	MALE	813	Mucinous (Colloid) Carcinoma	Lung	Alive	T3	N0	MX	Stage IIB	1	344		Locoregional Recurrence	WITH TUMOR				77	R-Lower	Not Applicable	TCGA-69-8453	9f4f2ff3-3c02-4281-a398-b0d0955e58eb	21	-28413	Not Applicable	0	171	Not Available	Lung Adenocarcinoma	52	TCGA-69-8453-D38749;TCGA-69-8453-D52053;TCGA-69-8453-D52058;TCGA-69-8453-D38750	ADF240B0-E64F-4B67-B0D0-67705AEA4763;668F81DB-46F6-4AF3-AA38-ECC71EC50D0A;D34529C7-817F-493F-9304-FFD96B855AFE;E78C20DE-6F02-4FAE-9948-42E954BBFACB	Not Available;Not Available;Not Available;Not Available	28;27;27;19	157;571;571;157	45;505;505;45	carboplatinum;Carboplatin;Alimta;paclitaxel	Unknown;Unknown;Unknown;Unknown	2;11;11;3	Not Available;Not Available;Not Available;Not Available	Not Available;Not Available;Not Available;Not Available	Not Available;Not Available;Not Available;Not Available	Not Available;Not Available;Not Available;Not Available	Not Applicable;Not Applicable;Not Applicable;Not Applicable	Not Available;Not Available;Not Available;Not Available	Not Available;Not Available;Not Available;Not Available	NO;NO;NO;NO	Chemotherapy;Chemotherapy;Chemotherapy;Chemotherapy
TCGA-50-8459	68	MALE	1119	Mucinous (Colloid) Carcinoma	Lung	Alive	T3	N0	M0	Stage IIB	1	432		Locoregional Recurrence	WITH TUMOR				68	R-Lower	Not Applicable	TCGA-50-8459	9cfc1519-33e7-4145-a4ad-78b5c449853a	16	-24859	Not Applicable	0	231	Not Available	Lung Adenocarcinoma	70	TCGA-50-8459-D42678;TCGA-50-8459-D42680;TCGA-50-8459-D42681	F90C20E9-5A78-4BD2-8814-AEFA21BA329D;4E2BDC04-BC96-442A-A92E-F5E7E00A1E90;C21CFFFF-014E-482A-B414-AFF5106E530C	Not Available;Not Available;Not Available	26;26;26	147;147;147	76;76;76	ALIMTA;Cisplatin;Avastin	Complete Response;Complete Response;Complete Response	4;4;4	Not Available;Not Available;Not Available	Not Available;Not Available;Not Available	Not Available;Not Available;Not Available	Not Available;Not Available;Not Available	Not Applicable;Not Applicable;Not Applicable	Not Available;Not Available;Not Available	Not Available;Not Available;Not Available	NO;NO;NO	Chemotherapy;Chemotherapy;Chemotherapy
TCGA-55-6983	81	MALE	2823	Mucinous (Colloid) Carcinoma	Lung	Alive	T2	N1	M0	Stage IIB	0	2823			TUMOR FREE				81	L-Lower	Not Applicable	TCGA-55-6983	54a0e4d7-c274-4569-9c25-45bbe26d7f21	27	Not Available	Not Applicable	0	1826	Not Available	Lung Adenocarcinoma	Not Available	TCGA-55-6983-D47806	A9AB2D29-B945-4946-B6F7-5EEB91B352A4	Not Available	28	365	142	Chemo, NOS	Complete Response	8	Not Available	Not Available	Not Available	Not Available	Not Applicable	Not Available	Not Available	NO	Chemotherapy
[truncated: 128 more columns]

## Sheet: GSE31210
Accession	Title	SampleType	Description	DataProcessing	PlatformRef	ChannelCount	Source	Organism	pstage iorii	cluster	days before death/censor	gender	age (years)	pathological stage	gene alteration status	myc_copy	exclude for prognosis analysis due to incomplete resection or adjuvant therapy	relapse	group	days before relapse/censor	bi	age	death	months before relapse/censor	smoking status	myc	tissue
GSM773540	KH024	RNA	Gene expression data from primary lung ADC	The data were normalized by the MAS5 algorhythm.	GPL570	1	frozen tissue of primary lung tumors	Homo sapiens	II	Cluster1	437	female	55	II	ALK-fusion +	1.263	exclude	relapsed		253	0		dead	8.43333333333333|14.5666666666667	Never-smoker	Low	primary lung tumor
GSM773541	KH081	RNA	Gene expression data from primary lung ADC	The data were normalized by the MAS5 algorhythm.	GPL570	1	frozen tissue of primary lung tumors	Homo sapiens	II	Cluster1	743	female	38	II	ALK-fusion +	1.064	none	relapsed		57	140		alive	1.9|24.7666666666667	Ever-smoker	Low	primary lung tumor
GSM773542	KH007	RNA	Gene expression data from primary lung ADC	The data were normalized by the MAS5 algorhythm.	GPL570	1	frozen tissue of primary lung tumors	Homo sapiens	II	Cluster1	2601	male	30	II	ALK-fusion +	1.192	none	not relapsed		2601	600		alive	86.7|86.7	Ever-smoker	Low	primary lung tumor
GSM773543	KH066	RNA	Gene expression data from primary lung ADC	The data were normalized by the MAS5 algorhythm.	GPL570	1	frozen tissue of primary lung tumors	Homo sapiens	II	Cluster1	1173	female	64	II	ALK-fusion +	.	exclude	not relapsed		1173	0		alive	39.1|39.1	Never-smoker	nd	primary lung tumor
GSM773544	KH012	RNA	Gene expression data from primary lung ADC	The data were normalized by the MAS5 algorhythm.	GPL570	1	frozen tissue of primary lung tumors	Homo sapiens	II	Cluster1	2369	female	63	II	ALK-fusion +	0.969	none	not relapsed		2369	0		alive	78.9666666666667|78.9666666666667	Never-smoker	Low	primary lung tumor
GSM773545	KH027	RNA	Gene expression data from primary lung ADC	The data were normalized by the MAS5 algorhythm.	GPL570	1	frozen tissue of primary lung tumors	Homo sapiens	II	Cluster1	1879	female	60	II	ALK-fusion +	1.188	none	not relapsed		1879	0		alive	62.6333333333333|62.6333333333333	Never-smoker	Low	primary lung tumor
GSM773546	KH083	RNA	Gene expression data from primary lung ADC	The data were normalized by the MAS5 algorhythm.	GPL570	1	frozen tissue of primary lung tumors	Homo sapiens	II	Cluster1	606	female	68	II	ALK-fusion +	0.884	exclude	not relapsed		606	0		alive	20.2|20.2	Never-smoker	Low	primary lung tumor
GSM773547	KH119	RNA	Gene expression data from primary lung ADC	The data were normalized by the MAS5 algorhythm.	GPL570	1	frozen tissue of primary lung tumors	Homo sapiens	II	Cluster1	300	male	58	II	ALK-fusion +	1.403	none	not relapsed		143	780		dead	4.76666666666667|10	Ever-smoker	Low	primary lung tumor
GSM773548	KH244	RNA	Gene expression data from primary lung ADC	The data were normalized by the MAS5 algorhythm.	GPL570	1	frozen tissue of primary lung tumors	Homo sapiens	I	Cluster1	1919	female	63	IA	ALK-fusion +	1.281	exclude	not relapsed		1919	0		alive	63.9666666666667|63.9666666666667	Never-smoker	Low	primary lung tumor
GSM773549	KH189	RNA	Gene expression data from primary lung ADC	The data were normalized by the MAS5 algorhythm.	GPL570	1	frozen tissue of primary lung tumors	Homo sapiens	I	Cluster1	1835	female	56	IA	ALK-fusion +	1.168	none	not relapsed		1835	0		alive	61.1666666666667|61.1666666666667	Never-smoker	Low	primary lung tumor
GSM773550	KH259	RNA	Gene expression data from primary lung ADC	The data were normalized by the MAS5 algorhythm.	GPL570	1	frozen tissue of primary lung tumors	Homo sapiens	I	Cluster1	1828	female	34	IA	ALK-fusion +	1.322	none	not relapsed		1828	300		alive	60.9333333333333|60.9333333333333	Ever-smoker	Low	primary lung tumor
GSM773551	KH020	RNA	Gene expression data from primary lung ADC	The data were normalized by the MAS5 algorhythm.	GPL570	1	frozen tissue of primary lung tumors	Homo sapiens	II		1841	female	75	II	KRAS mutation +	1.049	none	relapsed		1359	0		dead	45.3|61.3666666666667	Never-smoker	Low	primary lung tumor
GSM773552	KH029	RNA	Gene expression data from primary lung ADC	The data were normalized by the MAS5 algorhythm.	GPL570	1	frozen tissue of primary lung tumors	Homo sapiens	II		639	male	60	II	KRAS mutation +	1.454	none	relapsed		590	2000		dead	19.6666666666667|21.3	Ever-smoker	Low	primary lung tumor
GSM773553	KH014	RNA	Gene expression data from primary lung ADC	The data were normalized by the MAS5 algorhythm.	GPL570	1	frozen tissue of primary lung tumors	Homo sapiens	I		1311	female	46	IB	KRAS mutation +	0.974	none	relapsed		438	0		dead	14.6|43.7	Never-smoker	Low	primary lung tumor
GSM773554	KH067	RNA	Gene expression data from primary lung ADC	The data were normalized by the MAS5 algorhythm.	GPL570	1	frozen tissue of primary lung tumors	Homo sapiens	I		1098	female	60	IB	KRAS mutation +	1.149	none	relapsed		861	0		alive	28.7|36.6	Never-smoker	Low	primary lung tumor
GSM773555	KH058	RNA	Gene expression data from primary lung ADC	The data were normalized by the MAS5 algorhythm.	GPL570	1	frozen tissue of primary lung tumors	Homo sapiens	I		1189	male	61	IA	KRAS mutation +	0.944	none	relapsed		538	880		alive	17.9333333333333|39.6333333333333	Ever-smoker	Low	primary lung tumor
GSM773556	KH085	RNA	Gene expression data from primary lung ADC	The data were normalized by the MAS5 algorhythm.	GPL570	1	frozen tissue of primary lung tumors	Homo sapiens	I		3863	male	63	IA	KRAS mutation +	1.074	none	relapsed		1462	2300		alive	48.7333333333333|128.766666666667	Ever-smoker	Low	primary lung tumor
GSM773557	KH054	RNA	Gene expression data from primary lung ADC	The data were normalized by the MAS5 algorhythm.	GPL570	1	frozen tissue of primary lung tumors	Homo sapiens	II		1475	male	47	II	KRAS mutation +	1.28	exclude	not relapsed		1475	1200		alive	49.1666666666667|49.1666666666667	Ever-smoker	Low	primary lung tumor
GSM773558	KH004	RNA	Gene expression data from primary lung ADC	The data were normalized by the MAS5 algorhythm.	GPL570	1	frozen tissue of primary lung tumors	Homo sapiens	II		1856	male	59	II	KRAS mutation +	1.419	none	not relapsed		1856	1230		alive	61.8666666666667|61.8666666666667	Ever-smoker	Low	primary lung tumor
GSM773559	KH022	RNA	Gene expression data from primary lung ADC	The data were normalized by the MAS5 algorhythm.	GPL570	1	frozen tissue of primary lung tumors	Homo sapiens	II		3067	male	64	II	KRAS mutation +	1.175	none	not relapsed		3067	1380		alive	102.233333333333|102.233333333333	Ever-smoker	Low	primary lung tumor
GSM773560	KH068	RNA	Gene expression data from primary lung ADC	The data were normalized by the MAS5 algorhythm.	GPL570	1	frozen tissue of primary lung tumors	Homo sapiens	II		1142	male	60	II	KRAS mutation +	0.987	none	not relapsed		1142	820		alive	38.0666666666667|38.0666666666667	Ever-smoker	Low	primary lung tumor
GSM773561	KH139	RNA	Gene expression data from primary lung ADC	The data were normalized by the MAS5 algorhythm.	GPL570	1	frozen tissue of primary lung tumors	Homo sapiens	I		1825	male	61	IB	KRAS mutation +	1.184	none	not relapsed		1825	0		alive	60.8333333333333|60.8333333333333	Never-smoker	Low	primary lung tumor
GSM773562	KH154	RNA	Gene expression data from primary lung ADC	The data were normalized by the MAS5 algorhythm.	GPL570	1	frozen tissue of primary lung tumors	Homo sapiens	I		1610	female	53	IB	KRAS mutation +	1.069	none	not relapsed		1610	0		alive	53.6666666666667|53.6666666666667	Never-smoker	Low	primary lung tumor
GSM773563	KH129	RNA	Gene expression data from primary lung ADC	The data were normalized by the MAS5 algorhythm.	GPL570	1	frozen tissue of primary lung tumors	Homo sapiens	I		2014	male	53	IB	KRAS mutation +	1.133	none	not relapsed		2014	360		alive	67.1333333333333|67.1333333333333	Ever-smoker	Low	primary lung tumor
GSM773564	KH266	RNA	Gene expression data from primary lung ADC	The data were normalized by the MAS5 algorhythm.	GPL570	1	frozen tissue of primary lung tumors	Homo sapiens	I		1826	male	53	IB	KRAS mutation +	1.037	none	not relapsed		1826	640		alive	60.8666666666667|60.8666666666667	Ever-smoker	Low	primary lung tumor
GSM773565	KH232	RNA	Gene expression data from primary lung ADC	The data were normalized by the MAS5 algorhythm.	GPL570	1	frozen tissue of primary lung tumors	Homo sapiens	I		2191	male	67	IB	KRAS mutation +	1.148	none	not relapsed		2191	0		alive	73.0333333333333|73.0333333333333	Never-smoker	Low	primary lung tumor
GSM773566	KH222	RNA	Gene expression data from primary lung ADC	The data were normalized by the MAS5 algorhythm.	GPL570	1	frozen tissue of primary lung tumors	Homo sapiens	I		3342	female	69	IB	KRAS mutation +	1.03	none	not relapsed		3342	0		alive	111.4|111.4	Never-smoker	Low	primary lung tumor
GSM773567	KH168	RNA	Gene expression data from primary lung ADC	The data were normalized by the MAS5 algorhythm.	GPL570	1	frozen tissue of primary lung tumors	Homo sapiens	I		1328	male	64	IA	KRAS mutation +	0.943	none	not relapsed		1328	810		alive	44.2666666666667|44.2666666666667	Ever-smoker	Low	primary lung tumor
GSM773568	KH183	RNA	Gene expression data from primary lung ADC	The data were normalized by the MAS5 algorhythm.	GPL570	1	frozen tissue of primary lung tumors	Homo sapiens	I		2925	female	69	IA	KRAS mutation +	1.029	none	not relapsed		2925	0		alive	97.5|97.5	Never-smoker	Low	primary lung tumor
GSM773569	KH230	RNA	Gene expression data from primary lung ADC	The data were normalized by the MAS5 algorhythm.	GPL570	1	frozen tissue of primary lung tumors	Homo sapiens	I		2880	female	50	IA	KRAS mutation +	1.073	none	not relapsed		2880	0		alive	96|96	Never-smoker	Low	primary lung tumor
GSM773570	KH237	RNA	Gene expression data from primary lung ADC	The data were normalized by the MAS5 algorhythm.	GPL570	1	frozen tissue of primary lung tumors	Homo sapiens	I		1724	female	70	IA	KRAS mutation +	1.174	none	not relapsed		1724	0		alive	57.4666666666667|57.4666666666667	Never-smoker	Low	primary lung tumor
GSM773571	KH026	RNA	Gene expression data from primary lung ADC	The data were normalized by the MAS5 algorhythm.	GPL570	1	frozen tissue of primary lung tumors	Homo sapiens	II	Cluster1	2765	male	57	II	EGFR/KRAS/ALK -	1.09	none	relapsed	GroupA	1638	0		alive	54.6|92.1666666666667	Never-smoker	Low	primary lung tumor
GSM773572	KH035	RNA	Gene expression data from primary lung ADC	The data were normalized by the MAS5 algorhythm.	GPL570	1	frozen tissue of primary lung tumors	Homo sapiens	II	Cluster1	1529	male	58	II	EGFR/KRAS/ALK -	1.177	none	relapsed	GroupA	315	820		alive	10.5|50.9666666666667	Ever-smoker	Low	primary lung tumor
GSM773573	KH043	RNA	Gene expression data from primary lung ADC	The data were normalized by the MAS5 algorhythm.	GPL570	1	frozen tissue of primary lung tumors	Homo sapiens	II	Cluster1	221	male	69	II	EGFR/KRAS/ALK -	1.066	none	relapsed	GroupA	99	2040		dead	3.3|7.36666666666667	Ever-smoker	Low	primary lung tumor
GSM773574	KH077	RNA	Gene expression data from primary lung ADC	The data were normalized by the MAS5 algorhythm.	GPL570	1	frozen tissue of primary lung tumors	Homo sapiens	II	Cluster1	546	male	61	II	EGFR/KRAS/ALK -	1.033	none	relapsed	GroupA	100	840		dead	3.33333333333333|18.2	Ever-smoker	Low	primary lung tumor
GSM773575	KH060	RNA	Gene expression data from primary lung ADC	The data were normalized by the MAS5 algorhythm.	GPL570	1	frozen tissue of primary lung tumors	Homo sapiens	II	Cluster1	346	male	68	II	EGFR/KRAS/ALK -	1.057	none	relapsed	GroupA	163	960		dead	5.43333333333333|11.5333333333333	Ever-smoker	Low	primary lung tumor
GSM773576	KH063	RNA	Gene expression data from primary lung ADC	The data were normalized by the MAS5 algorhythm.	GPL570	1	frozen tissue of primary lung tumors	Homo sapiens	II	Cluster2	853	female	64	II	EGFR/KRAS/ALK -	0.925	exclude	relapsed	GroupB	196	0		dead	6.53333333333333|28.4333333333333	Never-smoker	Low	primary lung tumor
GSM773577	KH006	RNA	Gene expression data from primary lung ADC	The data were normalized by the MAS5 algorhythm.	GPL570	1	frozen tissue of primary lung tumors	Homo sapiens	II	Cluster2	2661	female	69	II	EGFR/KRAS/ALK -	1.036	none	relapsed	GroupB	723	0		dead	24.1|88.7	Never-smoker	Low	primary lung tumor
GSM773578	KH080	RNA	Gene expression data from primary lung ADC	The data were normalized by the MAS5 algorhythm.	GPL570	1	frozen tissue of primary lung tumors	Homo sapiens	II	Cluster1	817	female	66	II	EGFR/KRAS/ALK -	0.989	exclude	relapsed	GroupA	676	0		alive	22.5333333333333|27.2333333333333	Never-smoker	Low	primary lung tumor
GSM773579	KH036	RNA	Gene expression data from primary lung ADC	The data were normalized by the MAS5 algorhythm.	GPL570	1	frozen tissue of primary lung tumors	Homo sapiens	II	Cluster1	425	male	68	II	EGFR/KRAS/ALK -	1.133	none	relapsed	GroupA	250	980		dead	8.33333333333333|14.1666666666667	Ever-smoker	Low	primary lung tumor
GSM773580	KH059	RNA	Gene expression data from primary lung ADC	The data were normalized by the MAS5 algorhythm.	GPL570	1	frozen tissue of primary lung tumors	Homo sapiens	II	Cluster2	1281	male	69	II	EGFR/KRAS/ALK -	1.065	none	relapsed	GroupB	1281	2100		alive	42.7|42.7	Ever-smoker	Low	primary lung tumor
GSM773581	KH070	RNA	Gene expression data from primary lung ADC	The data were normalized by the MAS5 algorhythm.	GPL570	1	frozen tissue of primary lung tumors	Homo sapiens	I	Cluster1	1044	male	64	IB	EGFR/KRAS/ALK -	0.965	none	relapsed	GroupA	297	900		alive	9.9|34.8	Ever-smoker	Low	primary lung tumor
GSM773582	KH073	RNA	Gene expression data from primary lung ADC	The data were normalized by the MAS5 algorhythm.	GPL570	1	frozen tissue of primary lung tumors	Homo sapiens	I	Cluster1	565	male	64	IB	EGFR/KRAS/ALK -	1.45	none	relapsed	GroupA	512	820		alive	17.0666666666667|18.8333333333333	Ever-smoker	Low	primary lung tumor
GSM773583	KH048	RNA	Gene expression data from primary lung ADC	The data were normalized by the MAS5 algorhythm.	GPL570	1	frozen tissue of primary lung tumors	Homo sapiens	I	Cluster1	1059	male	66	IB	EGFR/KRAS/ALK -	1.092	exclude	relapsed	GroupA	635	740		dead	21.1666666666667|35.3	Ever-smoker	Low	primary lung tumor
GSM773584	KH148	RNA	Gene expression data from primary lung ADC	The data were normalized by the MAS5 algorhythm.	GPL570	1	frozen tissue of primary lung tumors	Homo sapiens	I	Cluster1	1625	male	64	IB	EGFR/KRAS/ALK -	1.157	none	relapsed	GroupA	813	1290		dead	27.1|54.1666666666667	Ever-smoker	Low	primary lung tumor
GSM773585	KH011	RNA	Gene expression data from primary lung ADC	The data were normalized by the MAS5 algorhythm.	GPL570	1	frozen tissue of primary lung tumors	Homo sapiens	I	Cluster1	1695	female	68	IB	EGFR/KRAS/ALK -	0.861	none	relapsed	GroupA	1387	0		dead	46.2333333333333|56.5	Never-smoker	Low	primary lung tumor
GSM773586	KH001	RNA	Gene expression data from primary lung ADC	The data were normalized by the MAS5 algorhythm.	GPL570	1	frozen tissue of primary lung tumors	Homo sapiens	I	Cluster1	2976	male	68	IB	EGFR/KRAS/ALK -	2.12	none	relapsed	GroupA	1144	1720		alive	38.1333333333333|99.2	Ever-smoker	High	primary lung tumor
GSM773587	KH049	RNA	Gene expression data from primary lung ADC	The data were normalized by the MAS5 algorhythm.	GPL570	1	frozen tissue of primary lung tumors	Homo sapiens	I	Cluster1	1143	male	63	IB	EGFR/KRAS/ALK -	1.081	none	relapsed	GroupA	258	800		dead	8.6|38.1	Ever-smoker	Low	primary lung tumor
GSM773588	KH094	RNA	Gene expression data from primary lung ADC	The data were normalized by the MAS5 algorhythm.	GPL570	1	frozen tissue of primary lung tumors	Homo sapiens	I	Cluster2	1682	female	58	IB	EGFR/KRAS/ALK -	0.988	none	relapsed	GroupB	272	0		alive	9.06666666666667|56.0666666666667	Never-smoker	Low	primary lung tumor
GSM773589	KH087	RNA	Gene expression data from primary lung ADC	The data were normalized by the MAS5 algorhythm.	GPL570	1	frozen tissue of primary lung tumors	Homo sapiens	I	Cluster1	1242	male	71	IB	EGFR/KRAS/ALK -	1.168	none	relapsed	GroupA	1052	980		dead	35.0666666666667|41.4	Ever-smoker	Low	primary lung tumor
GSM773590	KH090	RNA	Gene expression data from primary lung ADC	The data were normalized by the MAS5 algorhythm.	GPL570	1	frozen tissue of primary lung tumors	Homo sapiens	I	Cluster1	2252	female	52	IB	EGFR/KRAS/ALK -	0.973	none	relapsed	GroupA	780	0		alive	26|75.0666666666667	Never-smoker	Low	primary lung tumor
GSM773591	KH045	RNA	Gene expression data from primary lung ADC	The data were normalized by the MAS5 algorhythm.	GPL570	1	frozen tissue of primary lung tumors	Homo sapiens	I	Cluster1	943	male	66	IA	EGFR/KRAS/ALK -	0.952	none	relapsed	GroupA	622	900		dead	20.7333333333333|31.4333333333333	Ever-smoker	Low	primary lung tumor
GSM773592	KH018	RNA	Gene expression data from primary lung ADC	The data were normalized by the MAS5 algorhythm.	GPL570	1	frozen tissue of primary lung tumors	Homo sapiens	I	Cluster1	1346	female	66	IA	EGFR/KRAS/ALK -	1.121	none	relapsed	GroupA	287	0		dead	9.56666666666667|44.8666666666667	Never-smoker	Low	primary lung tumor
GSM773593	KH159	RNA	Gene expression data from primary lung ADC	The data were normalized by the MAS5 algorhythm.	GPL570	1	frozen tissue of primary lung tumors	Homo sapiens	I	Cluster1	1482	female	47	IA	EGFR/KRAS/ALK -	1.245	none	relapsed	GroupA	1363	0		dead	45.4333333333333|49.4	Never-smoker	Low	primary lung tumor
GSM773594	KH092	RNA	Gene expression data from primary lung ADC	The data were normalized by the MAS5 algorhythm.	GPL570	1	frozen tissue of primary lung tumors	Homo sapiens	I	Cluster2	2386	male	64	IA	EGFR/KRAS/ALK -	1.007	exclude	relapsed	GroupB	198	0		alive	6.6|79.5333333333333	Never-smoker	Low	primary lung tumor
GSM773595	KH041	RNA	Gene expression data from primary lung ADC	The data were normalized by the MAS5 algorhythm.	GPL570	1	frozen tissue of primary lung tumors	Homo sapiens	I	Cluster2	1560	male	54	IA	EGFR/KRAS/ALK -	1.212	none	relapsed	GroupB	997	0		alive	33.2333333333333|52	Never-smoker	Low	primary lung tumor
GSM773596	KH132	RNA	Gene expression data from primary lung ADC	The data were normalized by the MAS5 algorhythm.	GPL570	1	frozen tissue of primary lung tumors	Homo sapiens	I	Cluster2	1001	female	67	IA	EGFR/KRAS/ALK -	0.969	none	relapsed	GroupB	656	0		dead	21.8666666666667|33.3666666666667	Never-smoker	Low	primary lung tumor
GSM773597	KH117	RNA	Gene expression data from primary lung ADC	The data were normalized by the MAS5 algorhythm.	GPL570	1	frozen tissue of primary lung tumors	Homo sapiens	II	Cluster1	259	female	54	II	EGFR/KRAS/ALK -	0.849	none	not relapsed	GroupA	259	0		dead	8.63333333333333|8.63333333333333	Never-smoker	Low	primary lung tumor
GSM773598	KH013	RNA	Gene expression data from primary lung ADC	The data were normalized by the MAS5 algorhythm.	GPL570	1	frozen tissue of primary lung tumors	Homo sapiens	II	Cluster1	2289	male	65	II	EGFR/KRAS/ALK -	1.021	none	not relapsed	GroupA	2289	1840		alive	76.3|76.3	Ever-smoker	Low	primary lung tumor
GSM773599	KH017	RNA	Gene expression data from primary lung ADC	The data were normalized by the MAS5 algorhythm.	GPL570	1	frozen tissue of primary lung tumors	Homo sapiens	II	Cluster1	1916	female	49	II	EGFR/KRAS/ALK -	1.026	none	not relapsed	GroupA	1916	390		alive	63.8666666666667|63.8666666666667	Ever-smoker	Low	primary lung tumor
GSM773600	KH003	RNA	Gene expression data from primary lung ADC	The data were normalized by the MAS5 algorhythm.	GPL570	1	frozen tissue of primary lung tumors	Homo sapiens	II	Cluster1	2048	male	62	II	EGFR/KRAS/ALK -	1.276	exclude	not relapsed	GroupA	2048	920		alive	68.2666666666667|68.2666666666667	Ever-smoker	Low	primary lung tumor
GSM773601	KH046	RNA	Gene expression data from primary lung ADC	The data were normalized by the MAS5 algorhythm.	GPL570	1	frozen tissue of primary lung tumors	Homo sapiens	II	Cluster1	1475	male	61	II	EGFR/KRAS/ALK -	1.075	exclude	not relapsed	GroupA	1475	840		alive	49.1666666666667|49.1666666666667	Ever-smoker	Low	primary lung tumor
GSM773602	KH050	RNA	Gene expression data from primary lung ADC	The data were normalized by the MAS5 algorhythm.	GPL570	1	frozen tissue of primary lung tumors	Homo sapiens	II	Cluster2	1539	male	57	II	EGFR/KRAS/ALK -	1.02	none	not relapsed	GroupB	1539	1520		alive	51.3|51.3	Ever-smoker	Low	primary lung tumor
GSM773603	KH082	RNA	Gene expression data from primary lung ADC	The data were normalized by the MAS5 algorhythm.	GPL570	1	frozen tissue of primary lung tumors	Homo sapiens	II	Cluster1	636	male	60	II	EGFR/KRAS/ALK -	1.614	none	not relapsed	GroupA	636	1200		alive	21.2|21.2	Ever-smoker	High	primary lung tumor
GSM773604	KH118	RNA	Gene expression data from primary lung ADC	The data were normalized by the MAS5 algorhythm.	GPL570	1	frozen tissue of primary lung tumors	Homo sapiens	II	Cluster1	1275	male	46	II	EGFR/KRAS/ALK -	0.932	none	not relapsed	GroupA	318	540		alive	10.6|42.5	Ever-smoker	Low	primary lung tumor
GSM773605	KH015	RNA	Gene expression data from primary lung ADC	The data were normalized by the MAS5 algorhythm.	GPL570	1	frozen tissue of primary lung tumors	Homo sapiens	II	Cluster2	2005	male	52	II	EGFR/KRAS/ALK -	0.988	none	not relapsed	GroupB	2005	1360		alive	66.8333333333333|66.8333333333333	Ever-smoker	Low	primary lung tumor
GSM773606	KH016	RNA	Gene expression data from primary lung ADC	The data were normalized by the MAS5 algorhythm.	GPL570	1	frozen tissue of primary lung tumors	Homo sapiens	II	Cluster2	1965	female	54	II	EGFR/KRAS/ALK -	1.075	none	not relapsed	GroupB	1965	0		alive	65.5|65.5	Never-smoker	Low	primary lung tumor
GSM773607	KH125	RNA	Gene expression data from primary lung ADC	The data were normalized by the MAS5 algorhythm.	GPL570	1	frozen tissue of primary lung tumors	Homo sapiens	I	Cluster2	2425	female	58	IB	EGFR/KRAS/ALK -	1.052	none	not relapsed	GroupB	2425	0		alive	80.8333333333333|80.8333333333333	Never-smoker	Low	primary lung tumor
GSM773608	KH160	RNA	Gene expression data from primary lung ADC	The data were normalized by the MAS5 algorhythm.	GPL570	1	frozen tissue of primary lung tumors	Homo sapiens	I	Cluster2	1566	female	64	IB	EGFR/KRAS/ALK -	1.082	none	not relapsed	GroupB	1566	0		alive	52.2|52.2	Never-smoker	Low	primary lung tumor
GSM773609	KH171	RNA	Gene expression data from primary lung ADC	The data were normalized by the MAS5 algorhythm.	GPL570	1	frozen tissue of primary lung tumors	Homo sapiens	I	Cluster2	990	female	65	IB	EGFR/KRAS/ALK -	1.009	none	not relapsed	GroupB	990	0		alive	33|33	Never-smoker	Low	primary lung tumor
GSM773610	KH182	RNA	Gene expression data from primary lung ADC	The data were normalized by the MAS5 algorhythm.	GPL570	1	frozen tissue of primary lung tumors	Homo sapiens	I	Cluster2	729	male	52	IB	EGFR/KRAS/ALK -	1.101	none	not relapsed	GroupB	729	600		alive	24.3|24.3	Ever-smoker	Low	primary lung tumor
GSM773611	KH211	RNA	Gene expression data from primary lung ADC	The data were normalized by the MAS5 algorhythm.	GPL570	1	frozen tissue of primary lung tumors	Homo sapiens	I	Cluster2	2354	male	61	IB	EGFR/KRAS/ALK -	1.028	none	not relapsed	GroupB	2354	0		alive	78.4666666666667|78.4666666666667	Never-smoker	Low	primary lung tumor
GSM773612	KH180	RNA	Gene expression data from primary lung ADC	The data were normalized by the MAS5 algorhythm.	GPL570	1	frozen tissue of primary lung tumors	Homo sapiens	I	Cluster2	818	male	61	IB	EGFR/KRAS/ALK -	1.048	none	not relapsed	GroupB	818	1260		alive	27.2666666666667|27.2666666666667	Ever-smoker	Low	primary lung tumor
GSM773613	KH212	RNA	Gene expression data from primary lung ADC	The data were normalized by the MAS5 algorhythm.	GPL570	1	frozen tissue of primary lung tumors	Homo sapiens	I	Cluster1	2009	female	62	IB	EGFR/KRAS/ALK -	0.984	none	not relapsed	GroupA	2009	760		alive	66.9666666666667|66.9666666666667	Ever-smoker	Low	primary lung tumor
GSM773614	KH219	RNA	Gene expression data from primary lung ADC	The data were normalized by the MAS5 algorhythm.	GPL570	1	frozen tissue of primary lung tumors	Homo sapiens	I	Cluster2	2549	female	47	IB	EGFR/KRAS/ALK -	0.87	none	not relapsed	GroupB	2549	55		alive	84.9666666666667|84.9666666666667	Ever-smoker	Low	primary lung tumor
GSM773615	KH221	RNA	Gene expression data from primary lung ADC	The data were normalized by the MAS5 algorhythm.	GPL570	1	frozen tissue of primary lung tumors	Homo sapiens	I	Cluster1	3411	male	64	IB	EGFR/KRAS/ALK -	1.12	none	not relapsed	GroupA	3411	920		alive	113.7|113.7	Ever-smoker	Low	primary lung tumor
GSM773616	KH268	RNA	Gene expression data from primary lung ADC	The data were normalized by the MAS5 algorhythm.	GPL570	1	frozen tissue of primary lung tumors	Homo sapiens	I	Cluster1	1806	male	50	IB	EGFR/KRAS/ALK -	2.268	none	not relapsed	GroupA	1806	1085		alive	60.2|60.2	Ever-smoker	High	primary lung tumor
GSM773617	KH123	RNA	Gene expression data from primary lung ADC	The data were normalized by the MAS5 algorhythm.	GPL570	1	frozen tissue of primary lung tumors	Homo sapiens	I	Cluster1	1937	female	66	IA	EGFR/KRAS/ALK -	0.998	none	not relapsed	GroupA	1937	0		alive	64.5666666666667|64.5666666666667	Never-smoker	Low	primary lung tumor
GSM773618	KH161	RNA	Gene expression data from primary lung ADC	The data were normalized by the MAS5 algorhythm.	GPL570	1	frozen tissue of primary lung tumors	Homo sapiens	I	Cluster2	1520	male	56	IA	EGFR/KRAS/ALK -	1.012	none	not relapsed	GroupB	1520	0		alive	50.6666666666667|50.6666666666667	Never-smoker	Low	primary lung tumor
GSM773619	KH163	RNA	Gene expression data from primary lung ADC	The data were normalized by the MAS5 algorhythm.	GPL570	1	frozen tissue of primary lung tumors	Homo sapiens	I	Cluster2	1375	male	76	IA	EGFR/KRAS/ALK -	0.966	none	not relapsed	GroupB	1375	740		alive	45.8333333333333|45.8333333333333	Ever-smoker	Low	primary lung tumor
GSM773620	KH145	RNA	Gene expression data from primary lung ADC	The data were normalized by the MAS5 algorhythm.	GPL570	1	frozen tissue of primary lung tumors	Homo sapiens	I	Cluster2	1756	female	56	IA	EGFR/KRAS/ALK -	1.09	none	not relapsed	GroupB	1756	0		alive	58.5333333333333|58.5333333333333	Never-smoker	Low	primary lung tumor
GSM773621	KH152	RNA	Gene expression data from primary lung ADC	The data were normalized by the MAS5 algorhythm.	GPL570	1	frozen tissue of primary lung tumors	Homo sapiens	I	Cluster1	1597	male	53	IA	EGFR/KRAS/ALK -	4.547	none	not relapsed	GroupA	1597	1400		alive	53.2333333333333|53.2333333333333	Ever-smoker	High	primary lung tumor
GSM773622	KH153	RNA	Gene expression data from primary lung ADC	The data were normalized by the MAS5 algorhythm.	GPL570	1	frozen tissue of primary lung tumors	Homo sapiens	I	Cluster2	1714	male	57	IA	EGFR/KRAS/ALK -	1.762	none	not relapsed	GroupB	1714	0		alive	57.1333333333333|57.1333333333333	Never-smoker	High	primary lung tumor
GSM773623	KH155	RNA	Gene expression data from primary lung ADC	The data were normalized by the MAS5 algorhythm.	GPL570	1	frozen tissue of primary lung tumors	Homo sapiens	I	Cluster2	1637	female	61	IA	EGFR/KRAS/ALK -	1.138	none	not relapsed	GroupB	1637	0		alive	54.5666666666667|54.5666666666667	Never-smoker	Low	primary lung tumor
GSM773624	KH156	RNA	Gene expression data from primary lung ADC	The data were normalized by the MAS5 algorhythm.	GPL570	1	frozen tissue of primary lung tumors	Homo sapiens	I	Cluster2	1653	female	66	IA	EGFR/KRAS/ALK -	1.056	none	not relapsed	GroupB	1653	0		alive	55.1|55.1	Never-smoker	Low	primary lung tumor
GSM773625	KH177	RNA	Gene expression data from primary lung ADC	The data were normalized by the MAS5 algorhythm.	GPL570	1	frozen tissue of primary lung tumors	Homo sapiens	I	Cluster2	1196	male	66	IA	EGFR/KRAS/ALK -	0.979	none	not relapsed	GroupB	1196	840		alive	39.8666666666667|39.8666666666667	Ever-smoker	Low	primary lung tumor
GSM773626	KH147	RNA	Gene expression data from primary lung ADC	The data were normalized by the MAS5 algorhythm.	GPL570	1	frozen tissue of primary lung tumors	Homo sapiens	I	Cluster2	1702	male	57	IA	EGFR/KRAS/ALK -	1.188	none	not relapsed	GroupB	1702	0		alive	56.7333333333333|56.7333333333333	Never-smoker	Low	primary lung tumor
GSM773627	KH121	RNA	Gene expression data from primary lung ADC	The data were normalized by the MAS5 algorhythm.	GPL570	1	frozen tissue of primary lung tumors	Homo sapiens	I	Cluster1	2050	female	61	IA	EGFR/KRAS/ALK -	1.045	none	not relapsed	GroupA	2050	0		alive	68.3333333333333|68.3333333333333	Never-smoker	Low	primary lung tumor
GSM773628	KH172	RNA	Gene expression data from primary lung ADC	The data were normalized by the MAS5 algorhythm.	GPL570	1	frozen tissue of primary lung tumors	Homo sapiens	I	Cluster1	1256	male	63	IA	EGFR/KRAS/ALK -	1.051	none	not relapsed	GroupA	1256	720		alive	41.8666666666667|41.8666666666667	Ever-smoker	Low	primary lung tumor
GSM773629	KH179	RNA	Gene expression data from primary lung ADC	The data were normalized by the MAS5 algorhythm.	GPL570	1	frozen tissue of primary lung tumors	Homo sapiens	I	Cluster2	818	male	60	IA	EGFR/KRAS/ALK -	1.039	none	not relapsed	GroupB	818	1230		alive	27.2666666666667|27.2666666666667	Ever-smoker	Low	primary lung tumor
GSM773630	KH069	RNA	Gene expression data from primary lung ADC	The data were normalized by the MAS5 algorhythm.	GPL570	1	frozen tissue of primary lung tumors	Homo sapiens	I	Cluster1	1154	male	59	IA	EGFR/KRAS/ALK -	1.041	none	not relapsed	GroupA	1154	1200		alive	38.4666666666667|38.4666666666667	Ever-smoker	Low	primary lung tumor
GSM773631	KH228	RNA	Gene expression data from primary lung ADC	The data were normalized by the MAS5 algorhythm.	GPL570	1	frozen tissue of primary lung tumors	Homo sapiens	I	Cluster2	3058	female	55	IA	EGFR/KRAS/ALK -	0.988	none	not relapsed	GroupB	3058	0		alive	101.933333333333|101.933333333333	Never-smoker	Low	primary lung tumor
GSM773632	KH233	RNA	Gene expression data from primary lung ADC	The data were normalized by the MAS5 algorhythm.	GPL570	1	frozen tissue of primary lung tumors	Homo sapiens	I	Cluster2	1941	male	52	IA	EGFR/KRAS/ALK -	1.296	none	not relapsed	GroupB	1941	100		alive	64.7|64.7	Ever-smoker	Low	primary lung tumor
GSM773633	KH243	RNA	Gene expression data from primary lung ADC	The data were normalized by the MAS5 algorhythm.	GPL570	1	frozen tissue of primary lung tumors	Homo sapiens	I	Cluster1	1596	female	68	IA	EGFR/KRAS/ALK -	2.13	none	not relapsed	GroupA	1596	0		alive	53.2|53.2	Never-smoker	High	primary lung tumor
GSM773634	KH247	RNA	Gene expression data from primary lung ADC	The data were normalized by the MAS5 algorhythm.	GPL570	1	frozen tissue of primary lung tumors	Homo sapiens	I	Cluster2	2450	male	55	IA	EGFR/KRAS/ALK -	1.09	none	not relapsed	GroupB	2450	720		alive	81.6666666666667|81.6666666666667	Ever-smoker	Low	primary lung tumor
GSM773635	KH256	RNA	Gene expression data from primary lung ADC	The data were normalized by the MAS5 algorhythm.	GPL570	1	frozen tissue of primary lung tumors	Homo sapiens	I	Cluster2	1881	female	64	IA	EGFR/KRAS/ALK -	1.122	none	not relapsed	GroupB	1881	0		alive	62.7|62.7	Never-smoker	Low	primary lung tumor
GSM773636	KH261	RNA	Gene expression data from primary lung ADC	The data were normalized by the MAS5 algorhythm.	GPL570	1	frozen tissue of primary lung tumors	Homo sapiens	I	Cluster1	1637	male	51	IA	EGFR/KRAS/ALK -	1.308	none	not relapsed	GroupA	1637	680		alive	54.5666666666667|54.5666666666667	Ever-smoker	Low	primary lung tumor
GSM773637	KH264	RNA	Gene expression data from primary lung ADC	The data were normalized by the MAS5 algorhythm.	GPL570	1	frozen tissue of primary lung tumors	Homo sapiens	I	Cluster2	2034	female	55	IA	EGFR/KRAS/ALK -	1.033	none	not relapsed	GroupB	2034	0		alive	67.8|67.8	Never-smoker	Low	primary lung tumor
GSM773638	KH265	RNA	Gene expression data from primary lung ADC	The data were normalized by the MAS5 algorhythm.	GPL570	1	frozen tissue of primary lung tumors	Homo sapiens	I	Cluster2	2134	female	65	IA	EGFR/KRAS/ALK -	0.996	none	not relapsed	GroupB	2134	0		alive	71.1333333333333|71.1333333333333	Never-smoker	Low	primary lung tumor
GSM773639	KH002	RNA	Gene expression data from primary lung ADC	The data were normalized by the MAS5 algorhythm.	GPL570	1	frozen tissue of primary lung tumors	Homo sapiens	II		779	female	60	II	EGFR mutation +	1.027	none	relapsed		461	0		dead	15.3666666666667|25.9666666666667	Never-smoker	Low	primary lung tumor
GSM773640	KH057	RNA	Gene expression data from primary lung ADC	The data were normalized by the MAS5 algorhythm.	GPL570	1	frozen tissue of primary lung tumors	Homo sapiens	II		540	male	58	II	EGFR mutation +	1.043	none	relapsed		313	60		dead	10.4333333333333|18	Ever-smoker	Low	primary lung tumor
GSM773641	KH061	RNA	Gene expression data from primary lung ADC	The data were normalized by the MAS5 algorhythm.	GPL570	1	frozen tissue of primary lung tumors	Homo sapiens	II		1317	male	68	II	EGFR mutation +	1.483	none	relapsed		540	190		alive	18|43.9	Ever-smoker	Low	primary lung tumor
GSM773642	KH031	RNA	Gene expression data from primary lung ADC	The data were normalized by the MAS5 algorhythm.	GPL570	1	frozen tissue of primary lung tumors	Homo sapiens	II		1980	female	65	II	EGFR mutation +	1.655	none	relapsed		341	0		alive	11.3666666666667|66	Never-smoker	High	primary lung tumor
GSM773643	KH008	RNA	Gene expression data from primary lung ADC	The data were normalized by the MAS5 algorhythm.	GPL570	1	frozen tissue of primary lung tumors	Homo sapiens	II		702	male	66	II	EGFR mutation +	1.222	none	relapsed		631	940		dead	21.0333333333333|23.4	Ever-smoker	Low	primary lung tumor
GSM773644	KH056	RNA	Gene expression data from primary lung ADC	The data were normalized by the MAS5 algorhythm.	GPL570	1	frozen tissue of primary lung tumors	Homo sapiens	II		564	male	66	II	EGFR mutation +	1.176	none	relapsed		253	800		dead	8.43333333333333|18.8	Ever-smoker	Low	primary lung tumor
GSM773645	KH021	RNA	Gene expression data from primary lung ADC	The data were normalized by the MAS5 algorhythm.	GPL570	1	frozen tissue of primary lung tumors	Homo sapiens	II		788	male	62	II	EGFR mutation +	0.966	exclude	relapsed		392	1720		dead	13.0666666666667|26.2666666666667	Ever-smoker	Low	primary lung tumor
GSM773646	KH047	RNA	Gene expression data from primary lung ADC	The data were normalized by the MAS5 algorhythm.	GPL570	1	frozen tissue of primary lung tumors	Homo sapiens	II		1463	female	58	II	EGFR mutation +	0.851	exclude	relapsed		480	720		alive	16|48.7666666666667	Ever-smoker	Low	primary lung tumor
GSM773647	KH038	RNA	Gene expression data from primary lung ADC	The data were normalized by the MAS5 algorhythm.	GPL570	1	frozen tissue of primary lung tumors	Homo sapiens	II		1345	male	49	II	EGFR mutation +	0.732	none	relapsed		613	750		dead	20.4333333333333|44.8333333333333	Ever-smoker	Low	primary lung tumor
GSM773648	KH078	RNA	Gene expression data from primary lung ADC	The data were normalized by the MAS5 algorhythm.	GPL570	1	frozen tissue of primary lung tumors	Homo sapiens	II		832	male	61	II	EGFR mutation +	0.999	exclude	relapsed		790	340		alive	26.3333333333333|27.7333333333333	Ever-smoker	Low	primary lung tumor
GSM773649	KH025	RNA	Gene expression data from primary lung ADC	The data were normalized by the MAS5 algorhythm.	GPL570	1	frozen tissue of primary lung tumors	Homo sapiens	II		2687	female	59	II	EGFR mutation +	1.15	none	relapsed		825	0		alive	27.5|89.5666666666667	Never-smoker	Low	primary lung tumor
GSM773650	KH033	RNA	Gene expression data from primary lung ADC	The data were normalized by the MAS5 algorhythm.	GPL570	1	frozen tissue of primary lung tumors	Homo sapiens	II		1122	female	53	II	EGFR mutation +	1.296	exclude	relapsed		538	0		dead	17.9333333333333|37.4	Never-smoker	Low	primary lung tumor
GSM773651	KH009	RNA	Gene expression data from primary lung ADC	The data were normalized by the MAS5 algorhythm.	GPL570	1	frozen tissue of primary lung tumors	Homo sapiens	II		2668	male	64	II	EGFR mutation +	0.791	none	relapsed		1725	320		alive	57.5|88.9333333333333	Ever-smoker	Low	primary lung tumor
GSM773652	KH032	RNA	Gene expression data from primary lung ADC	The data were normalized by the MAS5 algorhythm.	GPL570	1	frozen tissue of primary lung tumors	Homo sapiens	I		1936	female	67	IB	EGFR mutation +	2.431	none	relapsed		384	0		alive	12.8|64.5333333333333	Never-smoker	High	primary lung tumor
GSM773653	KH074	RNA	Gene expression data from primary lung ADC	The data were normalized by the MAS5 algorhythm.	GPL570	1	frozen tissue of primary lung tumors	Homo sapiens	I		871	male	69	IB	EGFR mutation +	1.034	none	relapsed		587	690		alive	19.5666666666667|29.0333333333333	Ever-smoker	Low	primary lung tumor
GSM773654	KH213	RNA	Gene expression data from primary lung ADC	The data were normalized by the MAS5 algorhythm.	GPL570	1	frozen tissue of primary lung tumors	Homo sapiens	I		2671	female	61	IB	EGFR mutation +	1.373	none	relapsed		2282	0		alive	76.0666666666667|89.0333333333333	Never-smoker	Low	primary lung tumor
GSM773655	KH052	RNA	Gene expression data from primary lung ADC	The data were normalized by the MAS5 algorhythm.	GPL570	1	frozen tissue of primary lung tumors	Homo sapiens	I		1482	female	64	IB	EGFR mutation +	0.998	none	relapsed		832	260		alive	27.7333333333333|49.4	Ever-smoker	Low	primary lung tumor
GSM773656	KH062	RNA	Gene expression data from primary lung ADC	The data were normalized by the MAS5 algorhythm.	GPL570	1	frozen tissue of primary lung tumors	Homo sapiens	I		1128	female	53	IB	EGFR mutation +	0.994	none	relapsed		1126	0		alive	37.5333333333333|37.6	Never-smoker	Low	primary lung tumor
GSM773657	KH089	RNA	Gene expression data from primary lung ADC	The data were normalized by the MAS5 algorhythm.	GPL570	1	frozen tissue of primary lung tumors	Homo sapiens	I		1042	female	71	IB	EGFR mutation +	1.157	none	relapsed		772	0		dead	25.7333333333333|34.7333333333333	Never-smoker	Low	primary lung tumor
GSM773658	KH010	RNA	Gene expression data from primary lung ADC	The data were normalized by the MAS5 algorhythm.	GPL570	1	frozen tissue of primary lung tumors	Homo sapiens	I		1229	male	52	IB	EGFR mutation +	1.07	none	relapsed		495	0		dead	16.5|40.9666666666667	Never-smoker	Low	primary lung tumor
GSM773659	KH023	RNA	Gene expression data from primary lung ADC	The data were normalized by the MAS5 algorhythm.	GPL570	1	frozen tissue of primary lung tumors	Homo sapiens	I		2263	female	52	IB	EGFR mutation +	0.974	none	relapsed		1242	0		dead	41.4|75.4333333333333	Never-smoker	Low	primary lung tumor
GSM773660	KH030	RNA	Gene expression data from primary lung ADC	The data were normalized by the MAS5 algorhythm.	GPL570	1	frozen tissue of primary lung tumors	Homo sapiens	I		1770	female	54	IA	EGFR mutation +	0.93	none	relapsed		987	0		alive	32.9|59	Never-smoker	Low	primary lung tumor
GSM773661	KH005	RNA	Gene expression data from primary lung ADC	The data were normalized by the MAS5 algorhythm.	GPL570	1	frozen tissue of primary lung tumors	Homo sapiens	I		1433	male	49	IA	EGFR mutation +	1.009	none	relapsed		827	640		dead	27.5666666666667|47.7666666666667	Ever-smoker	Low	primary lung tumor
GSM773662	KH037	RNA	Gene expression data from primary lung ADC	The data were normalized by the MAS5 algorhythm.	GPL570	1	frozen tissue of primary lung tumors	Homo sapiens	I		1823	female	68	IA	EGFR mutation +	0.871	none	relapsed		1047	0		alive	34.9|60.7666666666667	Never-smoker	Low	primary lung tumor
GSM773663	KH093	RNA	Gene expression data from primary lung ADC	The data were normalized by the MAS5 algorhythm.	GPL570	1	frozen tissue of primary lung tumors	Homo sapiens	I		1988	female	62	IA	EGFR mutation +	0.906	none	relapsed		1706	0		alive	56.8666666666667|66.2666666666667	Never-smoker	Low	primary lung tumor
GSM773664	KH051	RNA	Gene expression data from primary lung ADC	The data were normalized by the MAS5 algorhythm.	GPL570	1	frozen tissue of primary lung tumors	Homo sapiens	I		1434	female	63	IA	EGFR mutation +	0.958	exclude	relapsed		356	20		alive	11.8666666666667|47.8	Ever-smoker	Low	primary lung tumor
GSM773665	KH053	RNA	Gene expression data from primary lung ADC	The data were normalized by the MAS5 algorhythm.	GPL570	1	frozen tissue of primary lung tumors	Homo sapiens	I		630	male	63	IA	EGFR mutation +	1.172	none	relapsed		463	880		dead	15.4333333333333|21	Ever-smoker	Low	primary lung tumor
GSM773666	KH055	RNA	Gene expression data from primary lung ADC	The data were normalized by the MAS5 algorhythm.	GPL570	1	frozen tissue of primary lung tumors	Homo sapiens	I		1537	female	62	IA	EGFR mutation +	1.009	none	relapsed		547	0		alive	18.2333333333333|51.2333333333333	Never-smoker	Low	primary lung tumor
GSM773667	KH084	RNA	Gene expression data from primary lung ADC	The data were normalized by the MAS5 algorhythm.	GPL570	1	frozen tissue of primary lung tumors	Homo sapiens	I		1429	female	57	IA	EGFR mutation +	1.653	none	relapsed		1252	340		dead	41.7333333333333|47.6333333333333	Ever-smoker	High	primary lung tumor
GSM773668	KH086	RNA	Gene expression data from primary lung ADC	The data were normalized by the MAS5 algorhythm.	GPL570	1	frozen tissue of primary lung tumors	Homo sapiens	I		1038	female	39	IA	EGFR mutation +	1.745	none	relapsed		567	100		dead	18.9|34.6	Ever-smoker	High	primary lung tumor
GSM773669	KH028	RNA	Gene expression data from primary lung ADC	The data were normalized by the MAS5 algorhythm.	GPL570	1	frozen tissue of primary lung tumors	Homo sapiens	II		2486	female	55	II	EGFR mutation +	1.005	none	not relapsed		2486	0		alive	82.8666666666667|82.8666666666667	Never-smoker	Low	primary lung tumor
GSM773670	KH075	RNA	Gene expression data from primary lung ADC	The data were normalized by the MAS5 algorhythm.	GPL570	1	frozen tissue of primary lung tumors	Homo sapiens	II		740	male	47	II	EGFR mutation +	1.665	exclude	not relapsed		740	270		alive	24.6666666666667|24.6666666666667	Ever-smoker	High	primary lung tumor
GSM773671	KH065	RNA	Gene expression data from primary lung ADC	The data were normalized by the MAS5 algorhythm.	GPL570	1	frozen tissue of primary lung tumors	Homo sapiens	II		1042	female	64	II	EGFR mutation +	.	none	not relapsed		1042	0		alive	34.7333333333333|34.7333333333333	Never-smoker	nd	primary lung tumor
GSM773672	KH064	RNA	Gene expression data from primary lung ADC	The data were normalized by the MAS5 algorhythm.	GPL570	1	frozen tissue of primary lung tumors	Homo sapiens	II		1267	female	60	II	EGFR mutation +	1	exclude	not relapsed		1267	540		alive	42.2333333333333|42.2333333333333	Ever-smoker	Low	primary lung tumor
GSM773673	KH072	RNA	Gene expression data from primary lung ADC	The data were normalized by the MAS5 algorhythm.	GPL570	1	frozen tissue of primary lung tumors	Homo sapiens	II		1017	female	48	II	EGFR mutation +	1.005	none	not relapsed		1017	0		alive	33.9|33.9	Never-smoker	Low	primary lung tumor
GSM773674	KH071	RNA	Gene expression data from primary lung ADC	The data were normalized by the MAS5 algorhythm.	GPL570	1	frozen tissue of primary lung tumors	Homo sapiens	II		1041	male	60	II	EGFR mutation +	1.108	exclude	not relapsed		1041	860		alive	34.7|34.7	Ever-smoker	Low	primary lung tumor
GSM773675	KH034	RNA	Gene expression data from primary lung ADC	The data were normalized by the MAS5 algorhythm.	GPL570	1	frozen tissue of primary lung tumors	Homo sapiens	II		1859	male	52	II	EGFR mutation +	1.087	exclude	not relapsed		1859	260		alive	61.9666666666667|61.9666666666667	Ever-smoker	Low	primary lung tumor
GSM773676	KH039	RNA	Gene expression data from primary lung ADC	The data were normalized by the MAS5 algorhythm.	GPL570	1	frozen tissue of primary lung tumors	Homo sapiens	II		1717	female	48	II	EGFR mutation +	1.019	none	not relapsed		1717	0		alive	57.2333333333333|57.2333333333333	Never-smoker	Low	primary lung tumor
GSM773677	KH044	RNA	Gene expression data from primary lung ADC	The data were normalized by the MAS5 algorhythm.	GPL570	1	frozen tissue of primary lung tumors	Homo sapiens	II		1494	female	60	II	EGFR mutation +	1.128	none	not relapsed		1494	0		alive	49.8|49.8	Never-smoker	Low	primary lung tumor
GSM773678	KH079	RNA	Gene expression data from primary lung ADC	The data were normalized by the MAS5 algorhythm.	GPL570	1	frozen tissue of primary lung tumors	Homo sapiens	II		754	male	49	II	EGFR mutation +	1.005	none	not relapsed		754	1500		alive	25.1333333333333|25.1333333333333	Ever-smoker	Low	primary lung tumor
GSM773679	KH116	RNA	Gene expression data from primary lung ADC	The data were normalized by the MAS5 algorhythm.	GPL570	1	frozen tissue of primary lung tumors	Homo sapiens	II		2364	male	63	II	EGFR mutation +	1.003	none	not relapsed		403	880		alive	13.4333333333333|78.8	Ever-smoker	Low	primary lung tumor
GSM773680	KH120	RNA	Gene expression data from primary lung ADC	The data were normalized by the MAS5 algorhythm.	GPL570	1	frozen tissue of primary lung tumors	Homo sapiens	I		1733	male	68	IB	EGFR mutation +	1.26	none	not relapsed		1733	290		alive	57.7666666666667|57.7666666666667	Ever-smoker	Low	primary lung tumor
GSM773681	KH133	RNA	Gene expression data from primary lung ADC	The data were normalized by the MAS5 algorhythm.	GPL570	1	frozen tissue of primary lung tumors	Homo sapiens	I		1941	female	58	IB	EGFR mutation +	1.047	none	not relapsed		1941	0		alive	64.7|64.7	Never-smoker	Low	primary lung tumor
GSM773682	KH181	RNA	Gene expression data from primary lung ADC	The data were normalized by the MAS5 algorhythm.	GPL570	1	frozen tissue of primary lung tumors	Homo sapiens	I		774	male	68	IB	EGFR mutation +	1.121	none	not relapsed		774	260		alive	25.8|25.8	Ever-smoker	Low	primary lung tumor
GSM773683	KH185	RNA	Gene expression data from primary lung ADC	The data were normalized by the MAS5 algorhythm.	GPL570	1	frozen tissue of primary lung tumors	Homo sapiens	I		2913	female	64	IB	EGFR mutation +	1.181	none	not relapsed		2913	0		alive	97.1|97.1	Never-smoker	Low	primary lung tumor
GSM773684	KH143	RNA	Gene expression data from primary lung ADC	The data were normalized by the MAS5 algorhythm.	GPL570	1	frozen tissue of primary lung tumors	Homo sapiens	I		1803	male	58	IB	EGFR mutation +	1.051	none	not relapsed		1803	110		alive	60.1|60.1	Ever-smoker	Low	primary lung tumor
GSM773685	KH135	RNA	Gene expression data from primary lung ADC	The data were normalized by the MAS5 algorhythm.	GPL570	1	frozen tissue of primary lung tumors	Homo sapiens	I		1912	male	62	IB	EGFR mutation +	1.108	none	not relapsed		1912	90		alive	63.7333333333333|63.7333333333333	Ever-smoker	Low	primary lung tumor
GSM773686	KH162	RNA	Gene expression data from primary lung ADC	The data were normalized by the MAS5 algorhythm.	GPL570	1	frozen tissue of primary lung tumors	Homo sapiens	I		1481	female	66	IB	EGFR mutation +	1.028	none	not relapsed		1481	0		alive	49.3666666666667|49.3666666666667	Never-smoker	Low	primary lung tumor
GSM773687	KH173	RNA	Gene expression data from primary lung ADC	The data were normalized by the MAS5 algorhythm.	GPL570	1	frozen tissue of primary lung tumors	Homo sapiens	I		1231	female	68	IB	EGFR mutation +	1.079	none	not relapsed		1231	700		alive	41.0333333333333|41.0333333333333	Ever-smoker	Low	primary lung tumor
GSM773688	KH136	RNA	Gene expression data from primary lung ADC	The data were normalized by the MAS5 algorhythm.	GPL570	1	frozen tissue of primary lung tumors	Homo sapiens	I		1964	male	68	IB	EGFR mutation +	0.97	none	not relapsed		1964	0		alive	65.4666666666667|65.4666666666667	Never-smoker	Low	primary lung tumor
GSM773689	KH215	RNA	Gene expression data from primary lung ADC	The data were normalized by the MAS5 algorhythm.	GPL570	1	frozen tissue of primary lung tumors	Homo sapiens	I		3352	male	72	IB	EGFR mutation +	0.949	none	not relapsed		3352	280		alive	111.733333333333|111.733333333333	Ever-smoker	Low	primary lung tumor
GSM773690	KH216	RNA	Gene expression data from primary lung ADC	The data were normalized by the MAS5 algorhythm.	GPL570	1	frozen tissue of primary lung tumors	Homo sapiens	I		2158	male	62	IB	EGFR mutation +	1.088	none	not relapsed		2158	860		alive	71.9333333333333|71.9333333333333	Ever-smoker	Low	primary lung tumor
GSM773691	KH217	RNA	Gene expression data from primary lung ADC	The data were normalized by the MAS5 algorhythm.	GPL570	1	frozen tissue of primary lung tumors	Homo sapiens	I		3466	female	67	IB	EGFR mutation +	0.915	none	not relapsed		3466	0		alive	115.533333333333|115.533333333333	Never-smoker	Low	primary lung tumor
GSM773692	KH218	RNA	Gene expression data from primary lung ADC	The data were normalized by the MAS5 algorhythm.	GPL570	1	frozen tissue of primary lung tumors	Homo sapiens	I		3263	male	52	IB	EGFR mutation +	1.104	none	not relapsed		3263	0		alive	108.766666666667|108.766666666667	Never-smoker	Low	primary lung tumor
GSM773693	KH122	RNA	Gene expression data from primary lung ADC	The data were normalized by the MAS5 algorhythm.	GPL570	1	frozen tissue of primary lung tumors	Homo sapiens	I		1823	female	67	IB	EGFR mutation +	0.968	none	not relapsed		1823	0		alive	60.7666666666667|60.7666666666667	Never-smoker	Low	primary lung tumor
GSM773694	KH130	RNA	Gene expression data from primary lung ADC	The data were normalized by the MAS5 algorhythm.	GPL570	1	frozen tissue of primary lung tumors	Homo sapiens	I		1856	female	59	IB	EGFR mutation +	1.088	none	not relapsed		1856	0		alive	61.8666666666667|61.8666666666667	Never-smoker	Low	primary lung tumor
GSM773695	KH231	RNA	Gene expression data from primary lung ADC	The data were normalized by the MAS5 algorhythm.	GPL570	1	frozen tissue of primary lung tumors	Homo sapiens	I		2449	female	70	IB	EGFR mutation +	1.148	none	not relapsed		2449	0		alive	81.6333333333333|81.6333333333333	Never-smoker	Low	primary lung tumor
GSM773696	KH257	RNA	Gene expression data from primary lung ADC	The data were normalized by the MAS5 algorhythm.	GPL570	1	frozen tissue of primary lung tumors	Homo sapiens	I		1859	male	59	IB	EGFR mutation +	1.356	none	not relapsed		1859	840		alive	61.9666666666667|61.9666666666667	Ever-smoker	Low	primary lung tumor
GSM773697	KH234	RNA	Gene expression data from primary lung ADC	The data were normalized by the MAS5 algorhythm.	GPL570	1	frozen tissue of primary lung tumors	Homo sapiens	I		1998	male	56	IB	EGFR mutation +	1.09	none	not relapsed		1998	220		alive	66.6|66.6	Ever-smoker	Low	primary lung tumor
GSM773698	KH140	RNA	Gene expression data from primary lung ADC	The data were normalized by the MAS5 algorhythm.	GPL570	1	frozen tissue of primary lung tumors	Homo sapiens	I		1852	female	69	IA	EGFR mutation +	2.004	none	not relapsed		1852	170		alive	61.7333333333333|61.7333333333333	Ever-smoker	High	primary lung tumor
GSM773699	KH141	RNA	Gene expression data from primary lung ADC	The data were normalized by the MAS5 algorhythm.	GPL570	1	frozen tissue of primary lung tumors	Homo sapiens	I		1894	female	61	IA	EGFR mutation +	1.075	none	not relapsed		1894	310		alive	63.1333333333333|63.1333333333333	Ever-smoker	Low	primary lung tumor
GSM773700	KH142	RNA	Gene expression data from primary lung ADC	The data were normalized by the MAS5 algorhythm.	GPL570	1	frozen tissue of primary lung tumors	Homo sapiens	I		1861	female	54	IA	EGFR mutation +	1.048	none	not relapsed		1861	0		alive	62.0333333333333|62.0333333333333	Never-smoker	Low	primary lung tumor
GSM773701	KH144	RNA	Gene expression data from primary lung ADC	The data were normalized by the MAS5 algorhythm.	GPL570	1	frozen tissue of primary lung tumors	Homo sapiens	I		1669	female	64	IA	EGFR mutation +	1.005	exclude	not relapsed		1669	0		alive	55.6333333333333|55.6333333333333	Never-smoker	Low	primary lung tumor
GSM773702	KH095	RNA	Gene expression data from primary lung ADC	The data were normalized by the MAS5 algorhythm.	GPL570	1	frozen tissue of primary lung tumors	Homo sapiens	I		3189	female	45	IA	EGFR mutation +	1.687	none	not relapsed		3189	0		alive	106.3|106.3	Never-smoker	High	primary lung tumor
GSM773703	KH126	RNA	Gene expression data from primary lung ADC	The data were normalized by the MAS5 algorhythm.	GPL570	1	frozen tissue of primary lung tumors	Homo sapiens	I		1822	female	55	IA	EGFR mutation +	1.166	none	not relapsed		1822	0		alive	60.7333333333333|60.7333333333333	Never-smoker	Low	primary lung tumor
GSM773704	KH137	RNA	Gene expression data from primary lung ADC	The data were normalized by the MAS5 algorhythm.	GPL570	1	frozen tissue of primary lung tumors	Homo sapiens	I		1809	female	61	IA	EGFR mutation +	0.973	none	not relapsed		1809	0		alive	60.3|60.3	Never-smoker	Low	primary lung tumor
GSM773705	KH190	RNA	Gene expression data from primary lung ADC	The data were normalized by the MAS5 algorhythm.	GPL570	1	frozen tissue of primary lung tumors	Homo sapiens	I		2552	female	65	IA	EGFR mutation +	1.09	none	not relapsed		2552	0		alive	85.0666666666667|85.0666666666667	Never-smoker	Low	primary lung tumor
GSM773706	KH227	RNA	Gene expression data from primary lung ADC	The data were normalized by the MAS5 algorhythm.	GPL570	1	frozen tissue of primary lung tumors	Homo sapiens	I		2968	male	65	IA	EGFR mutation +	1.18	none	not relapsed		2968	0		alive	98.9333333333333|98.9333333333333	Never-smoker	Low	primary lung tumor
GSM773707	KH271	RNA	Gene expression data from primary lung ADC	The data were normalized by the MAS5 algorhythm.	GPL570	1	frozen tissue of primary lung tumors	Homo sapiens	I		3066	male	47	IA	EGFR mutation +	1.004	none	not relapsed		3066	170		alive	102.2|102.2	Ever-smoker	Low	primary lung tumor
GSM773708	KH167	RNA	Gene expression data from primary lung ADC	The data were normalized by the MAS5 algorhythm.	GPL570	1	frozen tissue of primary lung tumors	Homo sapiens	I		1412	female	60	IA	EGFR mutation +	0.706	none	not relapsed		1412	0		alive	47.0666666666667|47.0666666666667	Never-smoker	Low	primary lung tumor
GSM773709	KH170	RNA	Gene expression data from primary lung ADC	The data were normalized by the MAS5 algorhythm.	GPL570	1	frozen tissue of primary lung tumors	Homo sapiens	I		1317	male	55	IA	EGFR mutation +	1.024	none	not relapsed		1317	1400		alive	43.9|43.9	Ever-smoker	Low	primary lung tumor
GSM773710	KH174	RNA	Gene expression data from primary lung ADC	The data were normalized by the MAS5 algorhythm.	GPL570	1	frozen tissue of primary lung tumors	Homo sapiens	I		1180	female	61	IA	EGFR mutation +	1.073	none	not relapsed		1180	0		alive	39.3333333333333|39.3333333333333	Never-smoker	Low	primary lung tumor
GSM773711	KH150	RNA	Gene expression data from primary lung ADC	The data were normalized by the MAS5 algorhythm.	GPL570	1	frozen tissue of primary lung tumors	Homo sapiens	I		1688	male	67	IA	EGFR mutation +	0.911	none	not relapsed		1688	1470		alive	56.2666666666667|56.2666666666667	Ever-smoker	Low	primary lung tumor
GSM773712	KH165	RNA	Gene expression data from primary lung ADC	The data were normalized by the MAS5 algorhythm.	GPL570	1	frozen tissue of primary lung tumors	Homo sapiens	I		1417	male	69	IA	EGFR mutation +	1.017	none	not relapsed		1417	820		alive	47.2333333333333|47.2333333333333	Ever-smoker	Low	primary lung tumor
GSM773713	KH166	RNA	Gene expression data from primary lung ADC	The data were normalized by the MAS5 algorhythm.	GPL570	1	frozen tissue of primary lung tumors	Homo sapiens	I		1426	female	65	IA	EGFR mutation +	0.987	none	not relapsed		1426	0		alive	47.5333333333333|47.5333333333333	Never-smoker	Low	primary lung tumor
GSM773714	KH042	RNA	Gene expression data from primary lung ADC	The data were normalized by the MAS5 algorhythm.	GPL570	1	frozen tissue of primary lung tumors	Homo sapiens	I		1674	male	65	IA	EGFR mutation +	1.063	none	not relapsed		1489	50		alive	49.6333333333333|55.8	Ever-smoker	Low	primary lung tumor
GSM773715	KH124	RNA	Gene expression data from primary lung ADC	The data were normalized by the MAS5 algorhythm.	GPL570	1	frozen tissue of primary lung tumors	Homo sapiens	I		1848	female	56	IA	EGFR mutation +	1.024	none	not relapsed		1848	0		alive	61.6|61.6	Never-smoker	Low	primary lung tumor
GSM773716	KH127	RNA	Gene expression data from primary lung ADC	The data were normalized by the MAS5 algorhythm.	GPL570	1	frozen tissue of primary lung tumors	Homo sapiens	I		1856	female	65	IA	EGFR mutation +	1.29	none	not relapsed		1856	70		alive	61.8666666666667|61.8666666666667	Ever-smoker	Low	primary lung tumor
GSM773717	KH131	RNA	Gene expression data from primary lung ADC	The data were normalized by the MAS5 algorhythm.	GPL570	1	frozen tissue of primary lung tumors	Homo sapiens	I		1780	female	56	IA	EGFR mutation +	0.778	none	not relapsed		1780	0		alive	59.3333333333333|59.3333333333333	Never-smoker	Low	primary lung tumor
GSM773718	KH128	RNA	Gene expression data from primary lung ADC	The data were normalized by the MAS5 algorhythm.	GPL570	1	frozen tissue of primary lung tumors	Homo sapiens	I		2084	male	59	IA	EGFR mutation +	1.454	none	not relapsed		2084	0		alive	69.4666666666667|69.4666666666667	Never-smoker	Low	primary lung tumor
GSM773719	KH134	RNA	Gene expression data from primary lung ADC	The data were normalized by the MAS5 algorhythm.	GPL570	1	frozen tissue of primary lung tumors	Homo sapiens	I		1879	male	56	IA	EGFR mutation +	1.616	none	not relapsed		1879	740		alive	62.6333333333333|62.6333333333333	Ever-smoker	High	primary lung tumor
GSM773720	KH138	RNA	Gene expression data from primary lung ADC	The data were normalized by the MAS5 algorhythm.	GPL570	1	frozen tissue of primary lung tumors	Homo sapiens	I		1114	female	63	IA	EGFR mutation +	1.028	none	not relapsed		1114	860		alive	37.1333333333333|37.1333333333333	Ever-smoker	Low	primary lung tumor
GSM773721	KH270	RNA	Gene expression data from primary lung ADC	The data were normalized by the MAS5 algorhythm.	GPL570	1	frozen tissue of primary lung tumors	Homo sapiens	I		2806	male	49	IA	EGFR mutation +	0.94	none	not relapsed		2806	750		alive	93.5333333333333|93.5333333333333	Ever-smoker	Low	primary lung tumor
GSM773722	KH149	RNA	Gene expression data from primary lung ADC	The data were normalized by the MAS5 algorhythm.	GPL570	1	frozen tissue of primary lung tumors	Homo sapiens	I		1663	female	58	IA	EGFR mutation +	1.049	none	not relapsed		1663	0		alive	55.4333333333333|55.4333333333333	Never-smoker	Low	primary lung tumor
GSM773723	KH151	RNA	Gene expression data from primary lung ADC	The data were normalized by the MAS5 algorhythm.	GPL570	1	frozen tissue of primary lung tumors	Homo sapiens	I		1726	male	62	IA	EGFR mutation +	1.032	none	not relapsed		1726	210		alive	57.5333333333333|57.5333333333333	Ever-smoker	Low	primary lung tumor
GSM773724	KH157	RNA	Gene expression data from primary lung ADC	The data were normalized by the MAS5 algorhythm.	GPL570	1	frozen tissue of primary lung tumors	Homo sapiens	I		1629	female	68	IA	EGFR mutation +	1.052	none	not relapsed		1629	0		alive	54.3|54.3	Never-smoker	Low	primary lung tumor
GSM773725	KH186	RNA	Gene expression data from primary lung ADC	The data were normalized by the MAS5 algorhythm.	GPL570	1	frozen tissue of primary lung tumors	Homo sapiens	I		2179	female	66	IA	EGFR mutation +	1.004	none	not relapsed		2179	0		alive	72.6333333333333|72.6333333333333	Never-smoker	Low	primary lung tumor
GSM773726	KH188	RNA	Gene expression data from primary lung ADC	The data were normalized by the MAS5 algorhythm.	GPL570	1	frozen tissue of primary lung tumors	Homo sapiens	I		1917	female	57	IA	EGFR mutation +	1.022	none	not relapsed		1917	240		alive	63.9|63.9	Ever-smoker	Low	primary lung tumor
GSM773727	KH164	RNA	Gene expression data from primary lung ADC	The data were normalized by the MAS5 algorhythm.	GPL570	1	frozen tissue of primary lung tumors	Homo sapiens	I		1446	female	57	IA	EGFR mutation +	0.998	none	not relapsed		1446	0		alive	48.2|48.2	Never-smoker	Low	primary lung tumor
GSM773728	KH175	RNA	Gene expression data from primary lung ADC	The data were normalized by the MAS5 algorhythm.	GPL570	1	frozen tissue of primary lung tumors	Homo sapiens	I		1162	female	52	IA	EGFR mutation +	0.857	none	not relapsed		1162	135		alive	38.7333333333333|38.7333333333333	Ever-smoker	Low	primary lung tumor
GSM773729	KH176	RNA	Gene expression data from primary lung ADC	The data were normalized by the MAS5 algorhythm.	GPL570	1	frozen tissue of primary lung tumors	Homo sapiens	I		1231	female	65	IA	EGFR mutation +	1.431	none	not relapsed		1231	0		alive	41.0333333333333|41.0333333333333	Never-smoker	Low	primary lung tumor
GSM773730	KH178	RNA	Gene expression data from primary lung ADC	The data were normalized by the MAS5 algorhythm.	GPL570	1	frozen tissue of primary lung tumors	Homo sapiens	I		941	male	65	IA	EGFR mutation +	1.172	none	not relapsed		941	820		alive	31.3666666666667|31.3666666666667	Ever-smoker	Low	primary lung tumor
GSM773731	KH158	RNA	Gene expression data from primary lung ADC	The data were normalized by the MAS5 algorhythm.	GPL570	1	frozen tissue of primary lung tumors	Homo sapiens	I		1623	female	50	IA	EGFR mutation +	0.961	none	not relapsed		1623	0		alive	54.1|54.1	Never-smoker	Low	primary lung tumor
GSM773732	KH184	RNA	Gene expression data from primary lung ADC	The data were normalized by the MAS5 algorhythm.	GPL570	1	frozen tissue of primary lung tumors	Homo sapiens	I		1855	female	53	IA	EGFR mutation +	1.177	none	not relapsed		1855	0		alive	61.8333333333333|61.8333333333333	Never-smoker	Low	primary lung tumor
GSM773733	KH169	RNA	Gene expression data from primary lung ADC	The data were normalized by the MAS5 algorhythm.	GPL570	1	frozen tissue of primary lung tumors	Homo sapiens	I		1404	female	53	IA	EGFR mutation +	1.196	none	not relapsed		1404	0		alive	46.8|46.8	Never-smoker	Low	primary lung tumor
GSM773734	KH187	RNA	Gene expression data from primary lung ADC	The data were normalized by the MAS5 algorhythm.	GPL570	1	frozen tissue of primary lung tumors	Homo sapiens	I		2221	female	66	IA	EGFR mutation +	1.125	none	not relapsed		2221	620		alive	74.0333333333333|74.0333333333333	Ever-smoker	Low	primary lung tumor
GSM773735	KH146	RNA	Gene expression data from primary lung ADC	The data were normalized by the MAS5 algorhythm.	GPL570	1	frozen tissue of primary lung tumors	Homo sapiens	I		849	female	62	IA	EGFR mutation +	1.161	none	not relapsed		849	0		alive	28.3|28.3	Never-smoker	Low	primary lung tumor
GSM773736	KH076	RNA	Gene expression data from primary lung ADC	The data were normalized by the MAS5 algorhythm.	GPL570	1	frozen tissue of primary lung tumors	Homo sapiens	I		831	female	66	IA	EGFR mutation +	0.955	none	not relapsed		831	0		alive	27.7|27.7	Never-smoker	Low	primary lung tumor
GSM773737	KH214	RNA	Gene expression data from primary lung ADC	The data were normalized by the MAS5 algorhythm.	GPL570	1	frozen tissue of primary lung tumors	Homo sapiens	I		3219	male	35	IA	EGFR mutation +	0.999	none	not relapsed		3219	390		alive	107.3|107.3	Ever-smoker	Low	primary lung tumor
GSM773738	KH220	RNA	Gene expression data from primary lung ADC	The data were normalized by the MAS5 algorhythm.	GPL570	1	frozen tissue of primary lung tumors	Homo sapiens	I		2585	female	59	IA	EGFR mutation +	1.027	none	not relapsed		2585	0		alive	86.1666666666667|86.1666666666667	Never-smoker	Low	primary lung tumor
GSM773739	KH223	RNA	Gene expression data from primary lung ADC	The data were normalized by the MAS5 algorhythm.	GPL570	1	frozen tissue of primary lung tumors	Homo sapiens	I		2442	female	67	IA	EGFR mutation +	1.141	none	not relapsed		2442	0		alive	81.4|81.4	Never-smoker	Low	primary lung tumor
GSM773740	KH224	RNA	Gene expression data from primary lung ADC	The data were normalized by the MAS5 algorhythm.	GPL570	1	frozen tissue of primary lung tumors	Homo sapiens	I		1910	female	56	IA	EGFR mutation +	1.148	none	not relapsed		1910	259		alive	63.6666666666667|63.6666666666667	Ever-smoker	Low	primary lung tumor
GSM773741	KH225	RNA	Gene expression data from primary lung ADC	The data were normalized by the MAS5 algorhythm.	GPL570	1	frozen tissue of primary lung tumors	Homo sapiens	I		1834	female	62	IA	EGFR mutation +	1.179	none	not relapsed		1834	0		alive	61.1333333333333|61.1333333333333	Never-smoker	Low	primary lung tumor
GSM773742	KH226	RNA	Gene expression data from primary lung ADC	The data were normalized by the MAS5 algorhythm.	GPL570	1	frozen tissue of primary lung tumors	Homo sapiens	I		2918	female	46	IA	EGFR mutation +	1.267	exclude	not relapsed		2918	0		alive	97.2666666666667|97.2666666666667	Never-smoker	Low	primary lung tumor
GSM773743	KH229	RNA	Gene expression data from primary lung ADC	The data were normalized by the MAS5 algorhythm.	GPL570	1	frozen tissue of primary lung tumors	Homo sapiens	I		2285	female	67	IA	EGFR mutation +	0.944	none	not relapsed		2285	0		alive	76.1666666666667|76.1666666666667	Never-smoker	Low	primary lung tumor
GSM773744	KH235	RNA	Gene expression data from primary lung ADC	The data were normalized by the MAS5 algorhythm.	GPL570	1	frozen tissue of primary lung tumors	Homo sapiens	I		2149	male	62	IA	EGFR mutation +	1.111	none	not relapsed		2149	1680		alive	71.6333333333333|71.6333333333333	Ever-smoker	Low	primary lung tumor
GSM773745	KH236	RNA	Gene expression data from primary lung ADC	The data were normalized by the MAS5 algorhythm.	GPL570	1	frozen tissue of primary lung tumors	Homo sapiens	I		2561	male	63	IA	EGFR mutation +	1.029	none	not relapsed		2561	680		alive	85.3666666666667|85.3666666666667	Ever-smoker	Low	primary lung tumor
GSM773746	KH238	RNA	Gene expression data from primary lung ADC	The data were normalized by the MAS5 algorhythm.	GPL570	1	frozen tissue of primary lung tumors	Homo sapiens	I		1947	female	52	IA	EGFR mutation +	1.15	none	not relapsed		1947	700		alive	64.9|64.9	Ever-smoker	Low	primary lung tumor
GSM773747	KH239	RNA	Gene expression data from primary lung ADC	The data were normalized by the MAS5 algorhythm.	GPL570	1	frozen tissue of primary lung tumors	Homo sapiens	I		1841	female	60	IA	EGFR mutation +	1.026	none	not relapsed		1841	0		alive	61.3666666666667|61.3666666666667	Never-smoker	Low	primary lung tumor
GSM773748	KH240	RNA	Gene expression data from primary lung ADC	The data were normalized by the MAS5 algorhythm.	GPL570	1	frozen tissue of primary lung tumors	Homo sapiens	I		1971	female	47	IA	EGFR mutation +	1.245	none	not relapsed		1971	0		alive	65.7|65.7	Never-smoker	Low	primary lung tumor
GSM773749	KH241	RNA	Gene expression data from primary lung ADC	The data were normalized by the MAS5 algorhythm.	GPL570	1	frozen tissue of primary lung tumors	Homo sapiens	I		2409	male	56	IA	EGFR mutation +	1.079	none	not relapsed		2409	760		alive	80.3|80.3	Ever-smoker	Low	primary lung tumor
GSM773750	KH245	RNA	Gene expression data from primary lung ADC	The data were normalized by the MAS5 algorhythm.	GPL570	1	frozen tissue of primary lung tumors	Homo sapiens	I		1624	female	56	IA	EGFR mutation +	1.155	none	not relapsed		1624	0		alive	54.1333333333333|54.1333333333333	Never-smoker	Low	primary lung tumor
GSM773751	KH246	RNA	Gene expression data from primary lung ADC	The data were normalized by the MAS5 algorhythm.	GPL570	1	frozen tissue of primary lung tumors	Homo sapiens	I		2430	female	63	IA	EGFR mutation +	1.203	none	not relapsed		2430	390		alive	81|81	Ever-smoker	Low	primary lung tumor
GSM773752	KH248	RNA	Gene expression data from primary lung ADC	The data were normalized by the MAS5 algorhythm.	GPL570	1	frozen tissue of primary lung tumors	Homo sapiens	I		1856	male	59	IA	EGFR mutation +	2.173	none	not relapsed		1856	800		alive	61.8666666666667|61.8666666666667	Ever-smoker	High	primary lung tumor
GSM773753	KH249	RNA	Gene expression data from primary lung ADC	The data were normalized by the MAS5 algorhythm.	GPL570	1	frozen tissue of primary lung tumors	Homo sapiens	I		1516	female	62	IA	EGFR mutation +	0.939	none	not relapsed		1516	0		alive	50.5333333333333|50.5333333333333	Never-smoker	Low	primary lung tumor
GSM773754	KH250	RNA	Gene expression data from primary lung ADC	The data were normalized by the MAS5 algorhythm.	GPL570	1	frozen tissue of primary lung tumors	Homo sapiens	I		1819	male	50	IA	EGFR mutation +	1.224	none	not relapsed		1819	700		alive	60.6333333333333|60.6333333333333	Ever-smoker	Low	primary lung tumor
GSM773755	KH251	RNA	Gene expression data from primary lung ADC	The data were normalized by the MAS5 algorhythm.	GPL570	1	frozen tissue of primary lung tumors	Homo sapiens	I		2413	male	55	IA	EGFR mutation +	2.889	none	not relapsed		2413	0		alive	80.4333333333333|80.4333333333333	Never-smoker	High	primary lung tumor
GSM773756	KH252	RNA	Gene expression data from primary lung ADC	The data were normalized by the MAS5 algorhythm.	GPL570	1	frozen tissue of primary lung tumors	Homo sapiens	I		1849	female	54	IA	EGFR mutation +	1.414	none	not relapsed		1849	460		alive	61.6333333333333|61.6333333333333	Ever-smoker	Low	primary lung tumor
GSM773757	KH253	RNA	Gene expression data from primary lung ADC	The data were normalized by the MAS5 algorhythm.	GPL570	1	frozen tissue of primary lung tumors	Homo sapiens	I		2181	male	65	IA	EGFR mutation +	1.082	none	not relapsed		2181	0		alive	72.7|72.7	Never-smoker	Low	primary lung tumor
GSM773758	KH254	RNA	Gene expression data from primary lung ADC	The data were normalized by the MAS5 algorhythm.	GPL570	1	frozen tissue of primary lung tumors	Homo sapiens	I		2168	male	66	IA	EGFR mutation +	1.046	none	not relapsed		2168	1120		alive	72.2666666666667|72.2666666666667	Ever-smoker	Low	primary lung tumor
GSM773759	KH255	RNA	Gene expression data from primary lung ADC	The data were normalized by the MAS5 algorhythm.	GPL570	1	frozen tissue of primary lung tumors	Homo sapiens	I		2154	female	62	IA	EGFR mutation +	1.418	none	not relapsed		2154	0		alive	71.8|71.8	Never-smoker	Low	primary lung tumor
GSM773760	KH258	RNA	Gene expression data from primary lung ADC	The data were normalized by the MAS5 algorhythm.	GPL570	1	frozen tissue of primary lung tumors	Homo sapiens	I		2073	female	64	IA	EGFR mutation +	1.035	none	not relapsed		2073	0		alive	69.1|69.1	Never-smoker	Low	primary lung tumor
GSM773761	KH260	RNA	Gene expression data from primary lung ADC	The data were normalized by the MAS5 algorhythm.	GPL570	1	frozen tissue of primary lung tumors	Homo sapiens	I		1994	female	64	IA	EGFR mutation +	1.19	none	not relapsed		1994	0		alive	66.4666666666667|66.4666666666667	Never-smoker	Low	primary lung tumor
GSM773762	KH262	RNA	Gene expression data from primary lung ADC	The data were normalized by the MAS5 algorhythm.	GPL570	1	frozen tissue of primary lung tumors	Homo sapiens	I		2137	male	61	IA	EGFR mutation +	2.335	none	not relapsed		2137	0		alive	71.2333333333333|71.2333333333333	Never-smoker	High	primary lung tumor
GSM773763	KH263	RNA	Gene expression data from primary lung ADC	The data were normalized by the MAS5 algorhythm.	GPL570	1	frozen tissue of primary lung tumors	Homo sapiens	I		1998	female	58	IA	EGFR mutation +	0.877	none	not relapsed		1998	0		alive	66.6|66.6	Never-smoker	Low	primary lung tumor
GSM773764	KH267	RNA	Gene expression data from primary lung ADC	The data were normalized by the MAS5 algorhythm.	GPL570	1	frozen tissue of primary lung tumors	Homo sapiens	I		1908	male	49	IA	EGFR mutation +	1.32	none	not relapsed		1908	300		alive	63.6|63.6	Ever-smoker	Low	primary lung tumor
GSM773765	KH269	RNA	Gene expression data from primary lung ADC	The data were normalized by the MAS5 algorhythm.	GPL570	1	frozen tissue of primary lung tumors	Homo sapiens	I		1660	male	58	IA	EGFR mutation +	1.11	none	not relapsed		1660	620		alive	55.3333333333333|55.3333333333333	Ever-smoker	Low	primary lung tumor
